# Supplementary material for: APOE4 exacerbates synapse loss and neurodegeneration in Alzheimer’s disease patient iPSC-derived cerebral organoids
Source: Nat Commun. 2020 Nov 2;11:5540. doi: 10.1038/s41467-020-19264-0 (PMC7608683; doi:10.1038/s41467-020-19264-0)
Supplement: Supplementary file 4 — Supplementary Data 1 [file 41467_2020_19264_MOESM4_ESM.xlsx]

## Sheet: Con-E3 vs. Con-E4
Column ID	Gene_name	p-value(Normal * E3 vs. Normal * E4)	Fold-Change(Normal * E3 vs. Normal * E4)
ENSG00000160113	NR2F6	2.27949e-05	1.69529
ENSG00000275231	RMST_4	5.89952e-05	-12.2433
ENSG00000165233	C9orf89	8.14748e-05	1.76178
ENSG00000240219	RP11-430C7.5	9.72589e-05	-6.24518
ENSG00000124535	WRNIP1	0.000106695	-1.59254
ENSG00000075399	VPS9D1	0.000114779	-1.83783
ENSG00000128536	CDHR3	0.000144281	-2.15671
ENSG00000174177	CTU2	0.000260316	2.2196
ENSG00000061337	LZTS1	0.000273963	4.86802
ENSG00000088448	ANKRD10	0.000298528	-1.89691
ENSG00000268525	CTB-59C6.3	0.000299751	2.63027
ENSG00000273570	RMST_5	0.000335956	-5.59132
ENSG00000260091	RP11-33B1.4	0.000348796	-3.44052
ENSG00000174483	BBS1	0.000413362	-2.00762
ENSG00000198763	MT-ND2	0.000429153	-1.97793
ENSG00000135472	FAIM2	0.000457914	3.29744
ENSG00000230532	AC091133.1	0.000594914	1.67032
ENSG00000119650	IFT43	0.000599231	-2.24589
ENSG00000232640	RP1-266L20.2	0.000613771	3.43253
ENSG00000137496	IL18BP	0.000633874	-1.71367
ENSG00000270171	RP11-338N10.1	0.000658175	-3.98046
ENSG00000112769	LAMA4	0.000712266	8.6989
ENSG00000185008	ROBO2	0.000718176	3.94669
ENSG00000224165	DNAJC27-AS1	0.000758199	-3.82183
ENSG00000144406	UNC80	0.000759627	-1.87746
ENSG00000260108	RP11-140H17.1	0.000781593	1.75944
ENSG00000154914	USP43	0.000799621	-12.7366
ENSG00000164306	PRIMPOL	0.00102107	-1.5519
ENSG00000235703	LINC00894	0.00103761	-5.38728
ENSG00000232611	RP11-1114A5.4	0.00114857	-1.76333
ENSG00000157796	WDR19	0.00116617	-3.09423
ENSG00000129173	E2F8	0.00120762	1.66848
ENSG00000173992	CCS	0.00121031	-1.7838
ENSG00000101255	TRIB3	0.00123611	2.25909
ENSG00000222009	BTBD19	0.00124702	-7.70232
ENSG00000108799	EZH1	0.00127563	-1.7627
ENSG00000179979	CRIPAK	0.0013157	-2.06045
ENSG00000185324	CDK10	0.0013294	-2.98044
ENSG00000278540	ACACA	0.00136185	1.92127
ENSG00000124466	LYPD3	0.0013943	2.38029
ENSG00000197296	FITM2	0.00140323	1.97252
ENSG00000272599	RP11-152N13.16	0.00147753	-2.58215
ENSG00000181830	SLC35C1	0.00149023	2.04845
ENSG00000136807	CDK9	0.00150052	-2.19736
ENSG00000108515	ENO3	0.00152868	2.35492
ENSG00000279457	FO538757.2	0.00155255	-1.8996
ENSG00000196123	KIAA0895L	0.00156746	-1.94638
ENSG00000183426	NPIPA1	0.00158466	-2.47019
ENSG00000044446	PHKA2	0.00158752	-1.83797
ENSG00000167371	PRRT2	0.00159636	-2.8551
ENSG00000177105	RHOG	0.0016659	2.75056
ENSG00000107831	FGF8	0.00166873	-85.8554
ENSG00000168026	TTC21A	0.00167202	-2.89345
ENSG00000184465	WDR27	0.00167237	-1.91976
ENSG00000279576	MALAT1;	0.00172419	-2.70698
ENSG00000130055	GDPD2	0.00180238	-2.62411
ENSG00000186716	BCR	0.001824	1.70976
ENSG00000178188	SH2B1	0.00187424	-1.93006
ENSG00000275224	MIR6501	0.00188249	3.86878
ENSG00000203896	LIME1	0.00190766	-1.56391
ENSG00000176087	SLC35A4	0.00198581	2.09211
ENSG00000103429	BFAR	0.00200869	1.82928
ENSG00000279972	RP11-354G16.1	0.00202422	-44.0828
ENSG00000213199	ASIC3	0.00202424	-2.47623
ENSG00000272034	SNORD14A	0.00203458	7.92041
ENSG00000215440	NPEPL1	0.00203544	-3.34266
ENSG00000272356	RP5-1112D6.8	0.00203815	-2.87502
ENSG00000105568	PPP2R1A	0.00207466	1.59536
ENSG00000278802	RMST_8	0.0021079	-8.94672
ENSG00000119541	VPS4B	0.00220076	1.7265
ENSG00000188315	C3orf62	0.00220785	-1.86926
ENSG00000220744	RPL5P18	0.00220914	2.1802
ENSG00000139734	DIAPH3	0.00225223	2.30746
ENSG00000103994	ZNF106	0.00228258	1.74092
ENSG00000214975	PPIAP29	0.0022841	1.56416
ENSG00000163320	CGGBP1	0.00230634	-1.62361
ENSG00000279744	RP13-20L14.10	0.0023344	-2.53816
ENSG00000259330	INAFM2	0.00241755	1.68984
ENSG00000204420	C6orf25	0.00245354	-2.69342
ENSG00000250135	RP4-622L5.2	0.0026056	1.55006
ENSG00000124216	SNAI1	0.00277398	4.9893
ENSG00000158715	SLC45A3	0.00288579	3.13703
ENSG00000276529	AP001505.10	0.00295341	1.58786
ENSG00000105939	ZC3HAV1	0.00297157	3.62602
ENSG00000270179	RP11-159N11.4	0.00300403	-3.07345
ENSG00000005469	CROT	0.00301473	-3.33273
ENSG00000224861	YBX1P1	0.00301914	2.04773
ENSG00000206418	RAB12	0.00303911	-2.4108
ENSG00000185615	PDIA2	0.00304691	-3.29651
ENSG00000213366	GSTM2	0.00308491	-1.80925
ENSG00000111707	SUDS3	0.00312233	-1.72775
ENSG00000213650	RP11-760D2.7	0.00313203	3.6536
ENSG00000250786	SNHG18	0.00314377	26.1691
ENSG00000123505	AMD1	0.00318233	1.69914
ENSG00000267940	RP11-290F24.6	0.00319596	-2.25607
ENSG00000248550	OTX2-AS1	0.0032398	-27.5985
ENSG00000143858	SYT2	0.0032526	9.3223
ENSG00000144426	NBEAL1	0.00329687	1.6452
ENSG00000269095	AC010646.3	0.00340248	2.17539
ENSG00000250571	GLI4	0.00341204	-2.48871
ENSG00000102904	TSNAXIP1	0.00342231	-4.74954
ENSG00000258199	RP11-977G19.5	0.00343342	-2.76135
ENSG00000124212	PTGIS	0.00343991	2.05184
ENSG00000075826	SEC31B	0.00344372	-6.20466
ENSG00000262663	RP11-497H17.1	0.00349593	-2.20691
ENSG00000149571	KIRREL3	0.00352174	6.27273
ENSG00000207561	MIR635	0.00355137	5.2964
ENSG00000270325	BNIP3P9	0.0036019	-11.2731
ENSG00000111961	SASH1	0.0036925	1.79892
ENSG00000176014	TUBB6	0.003765	2.20614
ENSG00000090432	MUL1	0.00378184	1.53358
ENSG00000275294	RP11-428O18.6	0.00380287	-4.7669
ENSG00000183833	MAATS1	0.00390511	-4.18664
ENSG00000164039	BDH2	0.00393017	-2.09697
ENSG00000204950	LRRC10B	0.00396216	-9.81413
ENSG00000148225	WDR31	0.00397045	-1.95704
ENSG00000224592	RP5-884C9.2	0.00398628	-1.57005
ENSG00000131473	ACLY	0.00399564	1.84862
ENSG00000234710	AC060834.3	0.00402356	2966.31
ENSG00000275454	CTD-2026K11.4	0.00407331	4.66557
ENSG00000182700	IGIP	0.00409173	-2.29616
ENSG00000132128	LRRC41	0.00412365	1.50512
ENSG00000278919	AP006285.3	0.00415406	-4.86116
ENSG00000158470	B4GALT5	0.00423153	1.90195
ENSG00000213089	PDCL3P5	0.0042322	-6.1313
ENSG00000157823	AP3S2	0.00426663	1.85087
ENSG00000257489	RP11-175P13.3	0.00431073	-17.1564
ENSG00000250397	RP11-1391J7.1	0.00434614	-3.838
ENSG00000272600	AC007308.7	0.00438626	2.27848
ENSG00000261240	RP11-304L19.4	0.00438764	-2.91896
ENSG00000170004	CHD3	0.00440778	-2.50841
ENSG00000174628	IQCK	0.00441799	-2.85968
ENSG00000135502	SLC26A10	0.0044394	-3.36834
ENSG00000167178	ISLR2	0.00447006	-3.68501
ENSG00000173209	AHSA2	0.00447569	-2.54096
ENSG00000183506	PI4KAP2	0.00451034	-2.6273
ENSG00000079974	RABL2B	0.00454573	-3.36006
ENSG00000164077	MON1A	0.00460138	2.41442
ENSG00000142046	TMEM91	0.00470597	-2.15249
ENSG00000183891	TTC32	0.00473855	-1.99025
ENSG00000235194	PPP1R3E	0.00475616	-3.16566
ENSG00000233695	GAS6-AS1	0.00477799	-3.22115
ENSG00000255432	RP11-831H9.11	0.00492356	1.67524
ENSG00000239636	RP4-728D4.2	0.00493495	-2.58493
ENSG00000198814	GK	0.00509935	-3.85241
ENSG00000105671	DDX49	0.00515933	2.12802
ENSG00000107438	PDLIM1	0.00519844	26.939
ENSG00000144867	SRPRB	0.00532093	1.63967
ENSG00000025156	HSF2	0.00535234	-1.72504
ENSG00000268049	CTD-2619J13.9	0.00535766	-1.75583
ENSG00000182796	TMEM198B	0.0053615	-2.3617
ENSG00000163875	MEAF6	0.00537322	-1.98068
ENSG00000095139	ARCN1	0.00540906	1.60827
ENSG00000271133	CTA-293F17.1	0.0054152	-6.30458
ENSG00000145632	PLK2	0.0055427	1.69094
ENSG00000184441	AP001062.7	0.00564763	-3.10789
ENSG00000086300	SNX10	0.00565498	-1.89277
ENSG00000267698	AC002116.7	0.00565791	2.09108
ENSG00000117691	NENF	0.00571825	2.05331
ENSG00000162129	CLPB	0.00576723	1.89244
ENSG00000255959	RP11-804A23.2	0.00578665	5.30921
ENSG00000205853	RFPL3S	0.00579582	-3.11911
ENSG00000128298	BAIAP2L2	0.00583175	-3.05128
ENSG00000166262	FAM227B	0.00591022	-1.69687
ENSG00000171067	C11orf24	0.00593683	1.63291
ENSG00000144061	NPHP1	0.00594509	-2.87072
ENSG00000255343	RP11-299M14.2	0.00594573	-4.11872
ENSG00000151023	ENKUR	0.00595427	-2.4002
ENSG00000137845	ADAM10	0.00595888	1.53179
ENSG00000099840	IZUMO4	0.00599182	-7.96906
ENSG00000257800	FNBP1P1	0.00599824	-73.954
ENSG00000240038	AMY2B	0.00602346	-2.70392
ENSG00000177666	PNPLA2	0.00608014	-2.45677
ENSG00000168243	GNG4	0.00609482	1.94816
ENSG00000086696	HSD17B2	0.00610158	-21.0962
ENSG00000115457	IGFBP2	0.00610948	3.36408
ENSG00000186787	SPIN2B	0.00618813	1.59983
ENSG00000268006	PTOV1-AS1	0.00621941	-1.92126
ENSG00000230732	AC127904.2	0.00622621	-1.9507
ENSG00000114626	ABTB1	0.00622788	-3.02056
ENSG00000164953	TMEM67	0.00628603	-2.10837
ENSG00000176912	TYMSOS	0.0063614	2.85676
ENSG00000076864	RAP1GAP	0.00639703	2.2392
ENSG00000123268	ATF1	0.00641468	-2.38068
ENSG00000109501	WFS1	0.00649371	1.90447
ENSG00000183010	PYCR1	0.00653701	2.33027
ENSG00000170962	PDGFD	0.00657688	-4.63144
ENSG00000111058	ACSS3	0.0066015	-3.23049
ENSG00000142082	SIRT3	0.00673295	-1.50991
ENSG00000273211	RP13-131K19.7	0.00679452	-2.66816
ENSG00000020256	ZFP64	0.00681504	1.79995
ENSG00000186687	LYRM7	0.0068371	1.55253
ENSG00000196411	EPHB4	0.00686209	1.57706
ENSG00000133027	PEMT	0.00689908	2.0694
ENSG00000110888	CAPRIN2	0.00695659	-3.01723
ENSG00000242553	AP001432.14	0.00702706	-1.96932
ENSG00000264455	MIR4721	0.00702723	1.97888
ENSG00000125753	VASP	0.00706261	2.02839
ENSG00000167799	NUDT8	0.00707519	2.40668
ENSG00000272752	STAG3L5P-PVRIG2P-PILRB	0.00712551	-2.3782
ENSG00000108518	PFN1	0.00739251	2.14159
ENSG00000273619	RP5-908M14.9	0.00744222	2.03709
ENSG00000256029	RP11-190A12.7	0.00750471	-10.8529
ENSG00000205041	CTC-425O23.2	0.00754052	-3.3061
ENSG00000169972	PUSL1	0.00758553	2.26004
ENSG00000131462	TUBG1	0.00760599	1.91159
ENSG00000169062	UPF3A	0.00766759	-1.96907
ENSG00000166793	YPEL4	0.00766873	-2.47404
ENSG00000083838	ZNF446	0.007757	-1.90854
ENSG00000111145	ELK3	0.00778698	2.53922
ENSG00000147894	C9orf72	0.00782191	-2.64778
ENSG00000196449	YRDC	0.00782519	2.14832
ENSG00000177731	FLII	0.00782849	1.55492
ENSG00000159079	C21orf59	0.00784817	-2.11009
ENSG00000092094	OSGEP	0.00787313	-2.10994
ENSG00000187479	C11orf96	0.00791391	5.40319
ENSG00000160767	FAM189B	0.00793408	2.11893
ENSG00000173692	PSMD1	0.00800216	1.55953
ENSG00000108352	RAPGEFL1	0.00808152	-2.85589
ENSG00000137411	VARS2	0.00816237	-2.29114
ENSG00000178665	ZNF713	0.00821653	-1.60015
ENSG00000230626	RP11-286H14.4	0.00825349	2.48664
ENSG00000263603	CTD-2349P21.5	0.00836313	-2.33308
ENSG00000242479	RP11-383G6.4	0.00841768	-2.6201
ENSG00000109046	WSB1	0.00842706	-2.75717
ENSG00000120594	PLXDC2	0.00850967	-2.98027
ENSG00000184144	CNTN2	0.00853038	6.64098
ENSG00000251188	RP11-478C6.6	0.00853918	-2.03559
ENSG00000105948	TTC26	0.00856843	-2.3793
ENSG00000261643	RP11-529E10.6	0.00860311	-2.72558
ENSG00000141522	ARHGDIA	0.00865639	2.9396
ENSG00000114450	GNB4	0.00869808	1.99759
ENSG00000127399	LRRC61	0.00872534	3.67121
ENSG00000257698	RP11-620J15.3	0.00882032	-3.32987
ENSG00000135272	MDFIC	0.00884318	-1.81472
ENSG00000279255	LA16c-380A1.2	0.00884401	-20.1538
ENSG00000259404	EFTUD1P1	0.00888145	-5.17046
ENSG00000117477	CCDC181	0.00888703	-2.0094
ENSG00000103051	COG4	0.00894808	1.51361
ENSG00000080947	CROCCP3	0.00895179	-2.95634
ENSG00000130940	CASZ1	0.00896681	2.66691
ENSG00000241769	LINC00893	0.00919418	-7.72527
ENSG00000261669	CTD-2515A14.1	0.0092035	-4.43693
ENSG00000256043	CTSO	0.00921257	9.16363
ENSG00000166833	NAV2	0.00923775	1.72174
ENSG00000144026	ZNF514	0.0093029	-2.54128
ENSG00000168944	CEP120	0.00932997	-1.74583
ENSG00000176868	RP11-334J6.7	0.00935552	-1.79628
ENSG00000272720	CTA-228A9.3	0.00936315	-2.18425
ENSG00000176155	CCDC57	0.0094002	-3.17922
ENSG00000161996	WDR90	0.00943477	-3.51434
ENSG00000268521	VN1R83P	0.00945507	-2.53836
ENSG00000073605	GSDMB	0.00946381	-2.14704
ENSG00000168061	SAC3D1	0.00947333	2.60326
ENSG00000110148	CCKBR	0.00952048	-3.64461
ENSG00000096872	IFT74	0.00953253	-1.89962
ENSG00000165684	SNAPC4	0.0095327	-1.72999
ENSG00000167103	PIP5KL1	0.00953987	-2.0189
ENSG00000155363	MOV10	0.00966374	-2.49124
ENSG00000269106	CTD-2619J13.23	0.00971474	-2.76273
ENSG00000048545	GUCA1A	0.00972229	1.69865
ENSG00000185614	FAM212A	0.00975168	4.79164
ENSG00000234996	RP11-480I12.7	0.00977921	2.11209
ENSG00000273942	RMST_2	0.00985628	-6.26645
ENSG00000273321	RP11-621L6.3	0.00987601	-3.14665
ENSG00000272661	RP4-548D19.3	0.00991569	-3.98005
ENSG00000128965	CHAC1	0.0100003	9.20534
ENSG00000102053	ZC3H12B	0.0100057	-2.02171
ENSG00000012822	CALCOCO1	0.0100102	-2.62313
ENSG00000111664	GNB3	0.010046	-5.66675
ENSG00000142408	CACNG8	0.0100696	-3.29052
ENSG00000279119	AC006449.2	0.0100953	-2.29423
ENSG00000186765	FSCN2	0.0100993	-5.7535
ENSG00000235436	DPY19L2P4	0.0101256	-6.76089
ENSG00000273000	KB-1572G7.2	0.0101648	-2.64035
ENSG00000250337	LINC01021	0.010227	-4.95701
ENSG00000232553	AC006026.10	0.0102959	1.91392
ENSG00000269968	RP5-940J5.9	0.0103032	3.31134
ENSG00000226696	LENG8-AS1	0.0103667	-3.02823
ENSG00000117298	ECE1	0.0103899	3.78267
ENSG00000177519	RPRM	0.0104064	4.10983
ENSG00000231305	RP11-723O4.2	0.0104083	-4.49641
ENSG00000170959	DCDC1	0.0104192	-10.0947
ENSG00000105221	AKT2	0.0104834	-1.84659
ENSG00000250240	CTD-2154I11.2	0.0105228	3.20817
ENSG00000272476	RP1-191J18.66	0.0105649	1.56039
ENSG00000188542	DUSP28	0.010571	-2.1649
ENSG00000279192	PWAR5	0.0106659	-2.92437
ENSG00000153823	PID1	0.0107054	8.59393
ENSG00000277161	PIGW	0.0107666	3.1568
ENSG00000124406	ATP8A1	0.0107758	1.58462
ENSG00000078043	PIAS2	0.0108238	-1.51041
ENSG00000222046	DCDC2B	0.0109154	-6.60306
ENSG00000134987	WDR36	0.0109632	1.5774
ENSG00000137504	CREBZF	0.0109926	-1.85474
ENSG00000256349	CTD-3074O7.11	0.0110125	-1.94234
ENSG00000257151	PWAR6	0.0110762	-2.27951
ENSG00000249835	VCAN-AS1	0.0111554	2.2134
ENSG00000198185	ZNF334	0.0111646	-1.76399
ENSG00000137942	FNBP1L	0.0111697	-1.57342
ENSG00000226143	RP1-138B7.5	0.0111847	-3.57352
ENSG00000148908	RGS10	0.011206	33.5723
ENSG00000222611	AL355388.1	0.0112711	5.79566
ENSG00000274698	RP11-71L14.4	0.0112768	-2.91312
ENSG00000077454	LRCH4	0.0112994	-1.57317
ENSG00000089335	ZNF302	0.0113177	-1.50449
ENSG00000168267	PTF1A	0.0113719	31.4008
ENSG00000184194	GPR173	0.0114447	-1.52753
ENSG00000144712	CAND2	0.0114668	1.81786
ENSG00000213740	SERBP1P1	0.0114865	1.93707
ENSG00000182544	MFSD5	0.0115056	2.02031
ENSG00000198146	ZNF770	0.0115579	-1.54239
ENSG00000203965	EFCAB7	0.0116045	-1.64179
ENSG00000245060	LINC00847	0.0116077	7.87863
ENSG00000011243	AKAP8L	0.0116134	-1.724
ENSG00000171813	PWWP2B	0.0116399	1.93338
ENSG00000106397	PLOD3	0.0116862	1.65547
ENSG00000125354	SEPT6	0.0116962	2.34361
ENSG00000102172	SMS	0.0117681	-2.33526
ENSG00000148143	ZNF462	0.011793	-1.72588
ENSG00000159147	DONSON	0.0118114	-1.8902
ENSG00000257621	FLJ31306	0.0118282	-1.60584
ENSG00000234793	AC114730.7	0.0118422	-3.79151
ENSG00000160999	SH2B2	0.011877	1.97907
ENSG00000100504	PYGL	0.0119025	5.01816
ENSG00000143294	PRCC	0.0119574	1.54316
ENSG00000279833	RP4-742C19.13	0.0119884	-1.94325
ENSG00000268434	AC011530.4	0.0120009	-2.08536
ENSG00000228305	AC016734.2	0.012004	2.17704
ENSG00000239779	WBP1	0.0120042	-1.81081
ENSG00000138629	UBL7	0.0120297	1.60482
ENSG00000141570	CBX8	0.0120876	-2.11358
ENSG00000210176	MT-TH	0.0122243	4.17848
ENSG00000187446	CHP1	0.0122265	1.73594
ENSG00000115183	TANC1	0.0122335	-2.09241
ENSG00000274712	RP11-147L13.15	0.0122423	-2.89451
ENSG00000107562	CXCL12	0.0122493	12.2605
ENSG00000138002	IFT172	0.0122609	-2.00796
ENSG00000135929	CYP27A1	0.0122821	1.68662
ENSG00000170271	FAXDC2	0.0123519	-2.24331
ENSG00000106069	CHN2	0.0124073	-2.16214
ENSG00000229152	ANKRD10-IT1	0.0124079	-2.32586
ENSG00000104142	VPS18	0.0124086	1.93034
ENSG00000128039	SRD5A3	0.0124315	1.98073
ENSG00000135862	LAMC1	0.0126016	2.22769
ENSG00000104852	SNRNP70	0.0126061	-1.73415
ENSG00000214021	TTLL3	0.0126165	-2.78724
ENSG00000039650	PNKP	0.0126704	-1.55455
ENSG00000207765	AL132780.1	0.0127719	3.65052
ENSG00000188013	MEIS3P2	0.0127792	5.03855
ENSG00000129194	SOX15	0.0127836	-1.5344
ENSG00000210174	MT-TR	0.0128013	2.61351
ENSG00000132122	SPATA6	0.0128879	-1.59338
ENSG00000154864	PIEZO2	0.0129747	16.8219
ENSG00000146858	ZC3HAV1L	0.0129801	80.6474
ENSG00000262246	CORO7	0.0129853	3.42843
ENSG00000259969	RP11-999E24.3	0.0130054	-2.09195
ENSG00000183929	DUSP5P1	0.0130066	-22.4886
ENSG00000209482	SNORD83A	0.0130394	3.5382
ENSG00000152127	MGAT5	0.0130822	1.86643
ENSG00000185189	NRBP2	0.0131023	-4.02039
ENSG00000119328	FAM206A	0.0131252	-1.8195
ENSG00000185164	NOMO2	0.0131537	2.39718
ENSG00000088356	PDRG1	0.0131867	-2.56293
ENSG00000101440	ASIP	0.0132417	-1.67099
ENSG00000183458	RP11-958N24.1	0.013303	-2.18248
ENSG00000164109	MAD2L1	0.013325	1.78156
ENSG00000160226	C21orf2	0.0133353	-2.62868
ENSG00000135074	ADAM19	0.0133476	2.54941
ENSG00000119943	PYROXD2	0.0133727	-1.65934
ENSG00000148803	FUOM	0.0133798	3.2176
ENSG00000103365	GGA2	0.0134082	-1.88551
ENSG00000171914	TLN2	0.013487	4.76611
ENSG00000055208	TAB2	0.0134917	-1.64376
ENSG00000237310	GS1-124K5.4	0.0135133	-2.02602
ENSG00000010310	GIPR	0.0136274	-3.29698
ENSG00000262903	RP11-235E17.6	0.0136323	-8.62958
ENSG00000095380	NANS	0.0136697	2.10948
ENSG00000234585	CCT6P3	0.0137245	-2.37144
ENSG00000160781	PAQR6	0.013754	-5.09579
ENSG00000177943	MAMDC4	0.0137549	-2.7417
ENSG00000238280	RP11-436D10.3	0.0138543	3.12537
ENSG00000188599	NPIPP1	0.013869	-3.06797
ENSG00000260633	RP11-375I20.6	0.0138741	-3.95422
ENSG00000100625	SIX4	0.0138851	2.19345
ENSG00000269227	RP11-345P4.6	0.0138949	-3.81591
ENSG00000270100	RP11-130L8.1	0.0139127	5.04964
ENSG00000230435	AC004160.4	0.0139171	11.5681
ENSG00000170153	RNF150	0.0139559	1.73862
ENSG00000242797	GLYCTK-AS1	0.0139806	-4.67859
ENSG00000164506	STXBP5	0.0140228	-1.81637
ENSG00000226698	RP1-50O24.6	0.0140275	1.56005
ENSG00000050165	DKK3	0.014072	-2.84568
ENSG00000180875	GREM2	0.0141219	4.57453
ENSG00000136425	CIB2	0.0141281	1.67497
ENSG00000198920	KIAA0753	0.0142097	-1.98863
ENSG00000106591	MRPL32	0.0142228	-1.55772
ENSG00000139974	SLC38A6	0.014298	-1.80612
ENSG00000108960	MMD	0.0143143	1.8504
ENSG00000106683	LIMK1	0.0143926	1.90773
ENSG00000015676	NUDCD3	0.0144673	1.5118
ENSG00000143368	SF3B4	0.0145116	1.93892
ENSG00000187860	CCDC157	0.0145305	-3.13592
ENSG00000089123	TASP1	0.0145442	-1.74309
ENSG00000258034	RP11-493P1.2	0.014545	-2.48456
ENSG00000171988	JMJD1C	0.0145522	-1.65377
ENSG00000210825	SNORA40	0.0145611	-4.14321
ENSG00000243708	PLA2G4B	0.0145807	-4.92465
ENSG00000119812	FAM98A	0.0146245	1.65758
ENSG00000168872	DDX19A	0.014629	1.50786
ENSG00000223891	OSER1-AS1	0.0146422	-1.52142
ENSG00000216285	RP11-490H24.5	0.0146482	3.86959
ENSG00000123009	NME2P1	0.0147092	2.413
ENSG00000115935	WIPF1	0.0147166	2.05525
ENSG00000234130	RP13-88F20.1	0.0147754	2.779
ENSG00000213856	VDAC1P2	0.0147812	2.27205
ENSG00000196214	ZNF766	0.014785	1.64113
ENSG00000240344	PPIL3	0.0147878	-1.59028
ENSG00000185800	DMWD	0.014807	-1.64278
ENSG00000175832	ETV4	0.0149009	2.70444
ENSG00000100201	DDX17	0.0149935	-1.79161
ENSG00000204311	DFNB59	0.0150148	-2.51402
ENSG00000151640	DPYSL4	0.0150553	1.63137
ENSG00000105732	ZNF574	0.0150759	2.03229
ENSG00000243554	AC004967.7	0.0151122	-2.24895
ENSG00000138413	IDH1	0.0151151	1.83178
ENSG00000185513	L3MBTL1	0.0151243	-2.77488
ENSG00000196230	TUBB	0.0152141	1.7839
ENSG00000166501	PRKCB	0.0152223	11.8608
ENSG00000153786	ZDHHC7	0.0152534	1.80741
ENSG00000271853	RP1-178F15.5	0.0153066	2.16613
ENSG00000276398	RMST_9	0.0153178	-7.31866
ENSG00000178498	DTX3	0.0153457	-2.42427
ENSG00000260851	RP11-403P17.5	0.0153744	-4.95665
ENSG00000103245	NARFL	0.0154072	-1.59744
ENSG00000186453	FAM228A	0.0154286	-3.93855
ENSG00000004534	RBM6	0.0154547	-1.83529
ENSG00000137802	MAPKBP1	0.0154722	-1.56737
ENSG00000154240	CEP112	0.0154748	-2.13832
ENSG00000203950	FAM127B	0.0155051	1.50238
ENSG00000130159	ECSIT	0.0155081	2.14966
ENSG00000130844	ZNF331	0.0155574	1.56688
ENSG00000128591	FLNC	0.0155756	4.47787
ENSG00000115274	INO80B	0.0155908	-2.72226
ENSG00000137814	HAUS2	0.0156057	1.9105
ENSG00000166347	CYB5A	0.0157594	2.90051
ENSG00000162572	SCNN1D	0.0157991	-3.208
ENSG00000248569	CRSP8P	0.0158092	2.50655
ENSG00000258504	RP11-638I2.6	0.0158264	-2.36395
ENSG00000185085	INTS5	0.0158372	1.81673
ENSG00000171714	ANO5	0.0158466	1.65644
ENSG00000162994	CLHC1	0.0159142	-2.75191
ENSG00000114805	PLCH1	0.0159595	-2.16564
ENSG00000035403	VCL	0.0160868	2.27053
ENSG00000197714	ZNF460	0.0161355	-2.57337
ENSG00000157827	FMNL2	0.0161604	-1.76925
ENSG00000198520	C1orf228	0.0161723	-5.38691
ENSG00000082014	SMARCD3	0.0161985	-2.93932
ENSG00000255909	PDCD5P1	0.0162019	2.31523
ENSG00000128203	ASPHD2	0.0162172	1.50759
ENSG00000230910	RP3-525N10.2	0.0162607	-2.11878
ENSG00000196526	AFAP1	0.0163493	1.82355
ENSG00000152117	AC093838.4	0.0163495	-2.40865
ENSG00000270035	RP11-338N10.2	0.0163607	-5.75538
ENSG00000278224	PRICKLE4	0.0163678	-2.86022
ENSG00000275409	RP11-131L12.4	0.0163818	-4.09891
ENSG00000120162	MOB3B	0.0164255	2.41288
ENSG00000127445	PIN1	0.0164943	1.52426
ENSG00000101049	SGK2	0.0165217	-2.78819
ENSG00000256661	A2ML1-AS1	0.0166186	-3.64892
ENSG00000179761	PIPOX	0.0166576	-6.73388
ENSG00000113209	PCDHB5	0.0166793	-49.2524
ENSG00000158373	HIST1H2BD	0.0167109	-3.60779
ENSG00000163728	TTC14	0.0167324	-2.25427
ENSG00000275719	CTB-147N14.6	0.0167393	3.51912
ENSG00000100243	CYB5R3	0.0167615	2.00627
ENSG00000229124	VIM-AS1	0.0167852	4.09955
ENSG00000148218	ALAD	0.0169786	-1.67175
ENSG00000095637	SORBS1	0.0170056	2.34038
ENSG00000138623	SEMA7A	0.0170962	5.03406
ENSG00000179455	MKRN3	0.0171401	-1.92455
ENSG00000078596	ITM2A	0.0171981	8.23414
ENSG00000154978	VOPP1	0.0172681	-1.76244
ENSG00000259298	RP11-562A8.4	0.0173214	-1.69535
ENSG00000113811	SELK	0.0173253	-1.51099
ENSG00000107890	ANKRD26	0.0174017	-1.73209
ENSG00000187624	C17orf97	0.0174335	-1.84902
ENSG00000168264	IRF2BP2	0.0175148	-2.31563
ENSG00000174574	AKIRIN1	0.0175675	1.78778
ENSG00000260122	RP11-923I11.3	0.0176037	-1.57783
ENSG00000280273	AF131216.1	0.017605	5.53471
ENSG00000215769	MIR6080	0.0176977	-2.67796
ENSG00000197102	DYNC1H1	0.017808	1.62592
ENSG00000103528	SYT17	0.0179337	-3.98824
ENSG00000136448	NMT1	0.0179554	1.83859
ENSG00000238917	SNORD10	0.0179851	2.92277
ENSG00000182134	TDRKH	0.0179982	1.55658
ENSG00000038002	AGA	0.0180028	-4.43961
ENSG00000112759	SLC29A1	0.0180383	1.55414
ENSG00000215252	GOLGA8B	0.0180493	-2.92554
ENSG00000167216	KATNAL2	0.0181102	-2.8558
ENSG00000128159	TUBGCP6	0.0182377	-2.36747
ENSG00000204842	ATXN2	0.0182872	-1.61404
ENSG00000171303	KCNK3	0.0183377	3.89311
ENSG00000267105	CTD-2369P2.4	0.0183473	1.79639
ENSG00000183077	AFMID	0.0183818	1.54485
ENSG00000088986	DYNLL1	0.0183974	-2.18976
ENSG00000198825	INPP5F	0.0184289	3.30006
ENSG00000108107	RPL28	0.0184365	1.82407
ENSG00000279382	RP11-449J21.3	0.0184779	-5.41729
ENSG00000167565	SERTAD3	0.0185186	1.78045
ENSG00000131094	C1QL1	0.0185395	3.71295
ENSG00000113211	PCDHB6	0.0185445	-9.30326
ENSG00000254064	CTD-2530N21.4	0.0185578	1.97804
ENSG00000232335	RP11-435D7.3	0.0186125	5.64195
ENSG00000169118	CSNK1G1	0.0186288	1.52376
ENSG00000167615	LENG8	0.0186746	-3.1522
ENSG00000100836	PABPN1	0.0186927	-2.72483
ENSG00000078687	TNRC6C	0.0187035	-1.90726
ENSG00000180425	C11orf71	0.0187291	-1.63752
ENSG00000100429	HDAC10	0.0187455	-2.64073
ENSG00000276166	CTD-2600O9.2	0.018749	-1.74643
ENSG00000150787	PTS	0.0188058	-1.61616
ENSG00000251102	CTBP2P4	0.0188191	2.54189
ENSG00000140497	SCAMP2	0.01889	1.5712
ENSG00000262905	RP5-1029F21.2	0.0189771	-3.71044
ENSG00000244560	RP4-800G7.2	0.0190143	-2.38852
ENSG00000272540	XXbac-BPG252P9.9	0.0190196	2.29609
ENSG00000210164	MT-TG	0.0190378	3.94084
ENSG00000124302	CHST8	0.0190599	11.7663
ENSG00000253710	ALG11	0.0191506	2.15928
ENSG00000263388	CTC-297N7.10	0.0191881	2.30553
ENSG00000198712	MT-CO2	0.0192154	-1.97518
ENSG00000103966	EHD4	0.0192197	5.79895
ENSG00000262434	RP11-676J12.8	0.0192771	-4.07899
ENSG00000185532	PRKG1	0.0195209	10.2257
ENSG00000100379	KCTD17	0.0195445	-1.65658
ENSG00000142233	NTN5	0.0195928	-5.29443
ENSG00000067191	CACNB1	0.0196132	-1.61828
ENSG00000128596	CCDC136	0.0197042	-1.87032
ENSG00000258334	RP11-161H23.9	0.0197256	24.0596
ENSG00000280102	RN7SL2	0.0197523	-2.10998
ENSG00000166432	ZMAT1	0.0197721	-3.33039
ENSG00000132109	TRIM21	0.0198718	2.41426
ENSG00000144224	UBXN4	0.0199233	-1.86106
ENSG00000224078	SNHG14	0.0199263	-2.60474
ENSG00000108830	RND2	0.020074	5.25204
ENSG00000168495	POLR3D	0.0200918	1.78895
ENSG00000276564	CTA-276F8.1	0.0201668	-4.41112
ENSG00000132661	NXT1	0.0202862	1.58315
ENSG00000199477	SNORA31	0.0202901	2.35663
ENSG00000124251	TP53TG5	0.0202962	-3.85944
ENSG00000273151	RP11-449P15.2	0.0203607	-2.90276
ENSG00000131019	ULBP3	0.0203883	8.31485
ENSG00000157927	RADIL	0.0203981	1.99063
ENSG00000128283	CDC42EP1	0.0204231	6.98573
ENSG00000275971	RMST_6	0.0204393	-10.7776
ENSG00000270189	RP11-258C19.7	0.0204663	-1.56158
ENSG00000249430	CTD-2231H16.1	0.020476	9.42526
ENSG00000139445	FOXN4	0.0206593	-10.5654
ENSG00000131943	C19orf12	0.0207154	1.60372
ENSG00000274985	PTCHD3P1	0.0207245	116.949
ENSG00000172766	NAA16	0.0207593	-1.73702
ENSG00000214016	RP6-105D16.1	0.0208206	2.16834
ENSG00000185963	BICD2	0.0209245	1.72107
ENSG00000139880	CDH24	0.0210001	-2.8085
ENSG00000138757	G3BP2	0.0210764	1.52845
ENSG00000077348	EXOSC5	0.0211041	2.17593
ENSG00000259203	RP11-209K10.2	0.0211097	325.278
ENSG00000272078	RP4-734G22.3	0.0211339	2.5453
ENSG00000181322	NME9	0.021209	-5.09171
ENSG00000187091	PLCD1	0.0212308	3.31682
ENSG00000187498	COL4A1	0.0212956	3.1185
ENSG00000189159	HN1	0.0213293	2.36863
ENSG00000089876	DHX32	0.0213672	-1.83567
ENSG00000271848	RP11-464F9.21	0.0213701	-1.5986
ENSG00000170542	SERPINB9	0.0213714	12.6194
ENSG00000125409	TEKT3	0.0213819	-4.65072
ENSG00000224842	RP11-123K19.1	0.021417	2.88775
ENSG00000152234	ATP5A1	0.0214502	1.81409
ENSG00000160285	LSS	0.0214731	2.6767
ENSG00000175536	LIPT2	0.0215683	1.97209
ENSG00000163482	STK36	0.0216145	-3.01209
ENSG00000213866	YBX1P10	0.0217059	1.88053
ENSG00000118096	IFT46	0.021736	-1.72683
ENSG00000105988	NHP2P1	0.0217523	2.03899
ENSG00000263136	PAGR1	0.0218843	-3.04629
ENSG00000154553	PDLIM3	0.0218942	-2.17944
ENSG00000226450	CYP2D8P	0.0219842	-4.70041
ENSG00000025293	PHF20	0.0219883	2.14157
ENSG00000166025	AMOTL1	0.0220581	1.9947
ENSG00000153944	MSI2	0.0220821	-2.67035
ENSG00000110811	LEPREL2	0.0220877	-3.50264
ENSG00000218582	GAPDHP63	0.0221082	3.42079
ENSG00000101236	RNF24	0.0221356	2.07831
ENSG00000142303	ADAMTS10	0.0221918	-1.93218
ENSG00000127415	IDUA	0.022202	-3.64544
ENSG00000279022	RP11-250B2.4	0.0222377	1.95676
ENSG00000099326	MZF1	0.022258	-3.14444
ENSG00000128626	MRPS12	0.0223286	1.74928
ENSG00000210184	MT-TS2	0.0223526	3.57559
ENSG00000248445	SEMA6A-AS1	0.0223742	-5.54933
ENSG00000108179	PPIF	0.0223979	1.56462
ENSG00000106012	IQCE	0.0224065	-2.40347
ENSG00000260081	RP11-66N11.8	0.022439	-2.19411
ENSG00000237819	AC002454.1	0.0224521	-2.01255
ENSG00000160539	PPAPDC3	0.0224895	4.01737
ENSG00000231728	LL0XNC01-116E7.2	0.0225224	-3.37857
ENSG00000065357	DGKA	0.0225346	-1.65486
ENSG00000259468	RP11-1084A12.2	0.0226056	-1.72599
ENSG00000226415	TPI1P1	0.0226318	1.57508
ENSG00000179958	DCTPP1	0.0226505	1.99342
ENSG00000271380	RP11-307C12.12	0.0226619	2.92687
ENSG00000188738	FSIP2	0.0226651	-10.3522
ENSG00000234345	LL0XNC01-116E7.1	0.0226711	-5.59975
ENSG00000237641	RP11-690I21.1	0.0227143	-3.86141
ENSG00000125430	HS3ST3B1	0.0227632	10.3709
ENSG00000176946	THAP4	0.0227971	1.50305
ENSG00000164841	TMEM74	0.022804	2.53847
ENSG00000170903	MSANTD4	0.0228366	-1.83099
ENSG00000099800	TIMM13	0.0228384	1.88527
ENSG00000198553	KCNRG	0.0228634	-1.92319
ENSG00000163001	CFAP36	0.0228677	-2.12451
ENSG00000100034	PPM1F	0.0228982	1.77305
ENSG00000152076	CCDC74B	0.0229369	-3.39816
ENSG00000263069	CTD-2047H16.4	0.0229723	-3.88646
ENSG00000139194	RBP5	0.0229948	-3.26469
ENSG00000163923	RPL39L	0.0230943	3.00542
ENSG00000226210	WASH7P	0.0231516	-10.637
ENSG00000145990	GFOD1	0.0231588	2.08325
ENSG00000167900	TK1	0.0231647	7.18965
ENSG00000185621	LMLN	0.0232039	-2.24874
ENSG00000219507	FTH1P8	0.0232677	1.51889
ENSG00000273402	RP5-855D21.2	0.023285	13.3867
ENSG00000249014	HMGN2P4	0.0232948	2.37168
ENSG00000118518	RNF146	0.0233233	-2.19432
ENSG00000129757	CDKN1C	0.0233694	2.60499
ENSG00000244242	IFITM10	0.023399	-4.5678
ENSG00000227097	RPS28P7	0.0234186	2.60043
ENSG00000273331	TM4SF19-TCTEX1D2	0.0234476	-2.5273
ENSG00000197769	MAP1LC3C	0.0235091	-15.3771
ENSG00000125970	RALY	0.0235609	1.94821
ENSG00000238105	GOLGA2P5	0.0235981	-13.3203
ENSG00000183715	OPCML	0.0236088	-3.65739
ENSG00000242294	STAG3L5P	0.0236394	-2.66075
ENSG00000229413	RP11-274B21.12	0.0237033	1.54386
ENSG00000165688	PMPCA	0.0237146	1.51552
ENSG00000100335	MIEF1	0.0237382	1.61526
ENSG00000005108	THSD7A	0.0237587	6.85554
ENSG00000280067	CTD-2600H12.2	0.0238355	-3.18575
ENSG00000101445	PPP1R16B	0.0238819	3.36106
ENSG00000108773	KAT2A	0.0239105	-2.02672
ENSG00000256967	RP11-273B20.1	0.0239408	-3.23399
ENSG00000131171	SH3BGRL	0.0239608	-1.54846
ENSG00000270898	GPR75-ASB3	0.0239933	-1.51302
ENSG00000273618	RP11-66N24.7	0.0240195	-2.80828
ENSG00000170561	IRX2	0.0241177	3.86343
ENSG00000168970	JMJD7-PLA2G4B	0.0241275	-3.98595
ENSG00000134013	LOXL2	0.0241703	5.21641
ENSG00000180190	TDRP	0.0242091	-4.4832
ENSG00000160838	LRRC71	0.0242479	-25.7901
ENSG00000232352	SEMA3B-AS1	0.0243004	-3.77917
ENSG00000223573	TINCR	0.0243333	-2.28773
ENSG00000176454	LPCAT4	0.024336	-1.83233
ENSG00000135454	B4GALNT1	0.0243468	-2.29152
ENSG00000278867	RP11-640N20.4	0.0243713	-3.1951
ENSG00000185275	CD24P4	0.0243899	6.16238
ENSG00000187867	PALM3	0.0244288	8.47977
ENSG00000132716	DCAF8	0.0244878	-1.74366
ENSG00000197405	C5AR1	0.0244893	-6.37933
ENSG00000167394	ZNF668	0.0244955	1.71377
ENSG00000169126	ARMC4	0.0245309	-1.89174
ENSG00000157538	DSCR3	0.0245823	1.69602
ENSG00000121931	LRIF1	0.0246038	-1.59716
ENSG00000134463	ECHDC3	0.0246718	20.1325
ENSG00000178537	SLC25A20	0.0246866	2.62294
ENSG00000178966	RMI1	0.0247109	1.62376
ENSG00000134802	SLC43A3	0.0247115	5.97392
ENSG00000223745	RP4-717I23.3	0.0247262	-2.49787
ENSG00000180879	SSR4	0.0247607	1.65839
ENSG00000183401	CCDC159	0.0248272	-1.63013
ENSG00000160055	TMEM234	0.0249115	-3.74753
ENSG00000129911	KLF16	0.0249186	1.61013
ENSG00000175711	B3GNTL1	0.0249306	-1.89683
ENSG00000271581	XXbac-BPG248L24.12	0.0249338	20.334
ENSG00000242607	RPS3AP34	0.0249612	-3.98611
ENSG00000165424	ZCCHC24	0.0249763	2.61887
ENSG00000136866	ZFP37	0.025096	-1.77374
ENSG00000115561	CHMP3	0.0251005	1.73712
ENSG00000270402	CTC-412M14.5	0.0251538	-2.72224
ENSG00000182446	NPLOC4	0.0251935	1.5444
ENSG00000198931	APRT	0.0251956	1.87738
ENSG00000269737	RP11-345P4.7	0.0253249	-3.55298
ENSG00000099282	TSPAN15	0.0253459	3.09508
ENSG00000204271	SPIN3	0.0253971	-1.51476
ENSG00000130024	PHF10	0.0254151	-1.86015
ENSG00000236106	AC010729.2	0.025474	-3.20081
ENSG00000122970	IFT81	0.0255838	-2.31001
ENSG00000140067	FAM181A	0.025588	2.06828
ENSG00000223764	RP11-54O7.3	0.0256268	-3.93716
ENSG00000163528	CHCHD4	0.0256401	1.89658
ENSG00000067955	CBFB	0.0256749	5.61986
ENSG00000162706	CADM3	0.0256857	-2.57627
ENSG00000115946	PNO1	0.0257183	1.95627
ENSG00000197603	C5orf42	0.0257731	-1.5561
ENSG00000104899	AMH	0.0257798	-28.9259
ENSG00000167775	CD320	0.0258248	2.00267
ENSG00000112576	CCND3	0.0258448	2.62157
ENSG00000158156	XKR8	0.0258495	12.57
ENSG00000166997	CNPY4	0.0259495	-1.72878
ENSG00000206561	COLQ	0.0259874	-2.7946
ENSG00000269941	RP5-1172N10.4	0.0260431	-1.82719
ENSG00000242299	RP11-234A1.1	0.0260971	1.92424
ENSG00000153560	UBP1	0.0261868	-1.53088
ENSG00000261088	RP11-61A14.3	0.0261947	-1.51368
ENSG00000185928	PAGR1	0.0263407	-3.39841
ENSG00000145075	CCDC39	0.0264027	-2.7461
ENSG00000272037	KB-431C1.5	0.0264484	-3.25635
ENSG00000234337	RP11-297L17.6	0.0264635	4.26476
ENSG00000183908	LRRC55	0.0264691	1.546
ENSG00000275183	LENG9	0.0265024	-2.5464
ENSG00000277075	HIST1H2AE	0.0265209	-5.20298
ENSG00000076641	PAG1	0.0265641	3.0561
ENSG00000276364	AL442127.1	0.0266766	2.74604
ENSG00000162004	CCDC78	0.0266913	-8.24459
ENSG00000169992	NLGN2	0.0267247	-2.21322
ENSG00000174292	TNK1	0.02677	-1.76219
ENSG00000078114	NEBL	0.0268069	-2.37089
ENSG00000260396	AC012065.7	0.0268697	5.06565
ENSG00000182685	BRICD5	0.0269278	-2.14724
ENSG00000009335	UBE3C	0.0269476	1.68863
ENSG00000198331	HYLS1	0.0269675	2.69297
ENSG00000280029	CH17-140K24.2	0.0269682	-30.7116
ENSG00000198168	SVIP	0.0270407	2.70926
ENSG00000169756	LIMS1	0.027084	2.13041
ENSG00000228010	AC073343.13	0.0271367	-4.24956
ENSG00000246889	AP000487.5	0.0272446	-1.73475
ENSG00000136824	SMC2	0.0272801	1.82299
ENSG00000262410	RP11-388C12.8	0.0272847	-1.64372
ENSG00000140718	FTO	0.0273817	1.53008
ENSG00000277299	RP11-837J7.4	0.027386	-2.16475
ENSG00000142327	RNPEPL1	0.0274128	2.26932
ENSG00000146067	FAM193B	0.0274994	-1.67373
ENSG00000233966	UBE2SP1	0.027531	2.12353
ENSG00000164944	KIAA1429	0.0275348	1.64977
ENSG00000254165	RP11-503E24.2	0.0276015	-5.14017
ENSG00000234546	RP3-510D11.2	0.0276586	-3.90998
ENSG00000019582	CD74	0.0276942	2.40921
ENSG00000166922	SCG5	0.0278893	3.4235
ENSG00000279659	RP11-177G23.1	0.0279003	-4.91887
ENSG00000114841	DNAH1	0.0279035	-5.50613
ENSG00000203778	FAM229B	0.0279086	-2.59007
ENSG00000271949	RP11-302M6.4	0.0279781	3.04226
ENSG00000256061	DYX1C1	0.0280074	-2.65979
ENSG00000196422	PPP1R26	0.028008	-1.56001
ENSG00000237669	HCG4P3	0.0280178	-4.3781
ENSG00000015171	ZMYND11	0.0281074	-1.68057
ENSG00000280239	CTB-50L17.8	0.0281156	-4.44078
ENSG00000266709	MGC12916	0.0281704	8.55253
ENSG00000091490	SEL1L3	0.0281921	4.22587
ENSG00000140464	PML	0.0281922	1.90455
ENSG00000210191	MT-TL2	0.0282383	3.38294
ENSG00000085998	POMGNT1	0.0282411	-1.59862
ENSG00000135312	HTR1B	0.0282978	42.5913
ENSG00000187736	NHEJ1	0.0282989	2.28441
ENSG00000101417	PXMP4	0.0283755	4.0028
ENSG00000198939	ZFP2	0.0283909	-1.80475
ENSG00000158528	PPP1R9A	0.0284029	-2.06345
ENSG00000280287	RP13-554M15.7	0.028407	-6.8318
ENSG00000257935	LHX5-AS1	0.0284191	-5.81996
ENSG00000250091	DNAH10OS	0.0284574	-3.20673
ENSG00000100288	CHKB	0.0285437	-2.73959
ENSG00000162496	DHRS3	0.0285868	-3.72815
ENSG00000228252	COL6A4P2	0.0287237	-5.99984
ENSG00000273108	RP11-416N2.4	0.0287387	-4.21568
ENSG00000168268	NT5DC2	0.0287396	3.26504
ENSG00000165591	FAAH2	0.0287563	-6.18787
ENSG00000141682	PMAIP1	0.0288277	-3.7105
ENSG00000253352	TUG1	0.0288464	-1.56549
ENSG00000160410	SHKBP1	0.028856	3.34506
ENSG00000173456	RNF26	0.0288754	1.77432
ENSG00000172336	POP7	0.0289187	4.17933
ENSG00000171298	GAA	0.0289243	1.62807
ENSG00000171246	NPTX1	0.0289811	-1.85366
ENSG00000139291	TMEM19	0.028985	-1.86376
ENSG00000213885	RPL13AP7	0.029067	2.11768
ENSG00000248399	RP11-503N18.4	0.0290896	-11.2426
ENSG00000148848	ADAM12	0.0291412	110.015
ENSG00000271347	RP11-701H24.7	0.0291437	-1.77732
ENSG00000228519	RP11-298C3.2	0.0292176	2.13347
ENSG00000188523	C9orf171	0.0292201	-6.44055
ENSG00000204525	HLA-C	0.0292203	2.36629
ENSG00000261474	RP11-452L6.1	0.0292461	-2.93592
ENSG00000079462	PAFAH1B3	0.0293568	2.04826
ENSG00000234062	RP11-308D16.2	0.0293641	-4.52335
ENSG00000175463	TBC1D10C	0.0294061	-7.66238
ENSG00000275327	RP11-234G16.4	0.0294913	2.42581
ENSG00000179277	MEIS3P1	0.0295106	2.72163
ENSG00000259137	RP11-305B6.1	0.0295413	4.71431
ENSG00000213694	S1PR3	0.0295467	9.53771
ENSG00000132603	NIP7	0.0295523	2.94049
ENSG00000125741	OPA3	0.0296201	1.88353
ENSG00000100211	CBY1	0.0296209	-1.95319
ENSG00000214176	PLEKHM1P	0.0296753	-2.75497
ENSG00000204604	ZNF468	0.0296912	1.52435
ENSG00000151693	ASAP2	0.0297546	-1.77739
ENSG00000104368	PLAT	0.029772	9.21878
ENSG00000162377	COA7	0.0298846	3.2481
ENSG00000213370	RANP6	0.0298894	3.06973
ENSG00000142686	C1orf216	0.0299083	9.48231
ENSG00000167578	RAB4B	0.0299125	1.52391
ENSG00000265287	RP11-192H23.6	0.0299325	-2.33707
ENSG00000184178	SCFD2	0.030032	2.35842
ENSG00000148377	IDI2	0.0300321	2.3107
ENSG00000119760	SUPT7L	0.0300537	-1.75493
ENSG00000165028	NIPSNAP3B	0.0300707	2.10115
ENSG00000164116	GUCY1A3	0.0300742	2.32635
ENSG00000272335	RP11-53O19.3	0.0300803	-1.53021
ENSG00000163617	KIAA1407	0.030092	-3.2572
ENSG00000279821	RP11-1334A24.5	0.0301077	-6.82933
ENSG00000056487	PHF21B	0.0301584	1.52418
ENSG00000171189	GRIK1	0.0302067	1.70131
ENSG00000127920	GNG11	0.0302429	4.95129
ENSG00000167491	GATAD2A	0.0303024	1.7809
ENSG00000134363	FST	0.0303835	17.2987
ENSG00000231864	RP11-229P13.23	0.0304295	3.52445
ENSG00000212125	TAS2R15P	0.0305135	-4.8365
ENSG00000078804	TP53INP2	0.0305275	-1.73106
ENSG00000151413	NUBPL	0.0305334	1.53348
ENSG00000111269	CREBL2	0.0305413	-1.7711
ENSG00000163138	PACRGL	0.0305414	-1.67494
ENSG00000261428	RP11-16P6.1	0.0305566	-2.04854
ENSG00000113389	NPR3	0.0305662	63.8196
ENSG00000265763	ZNF488	0.0305703	-2.80659
ENSG00000139579	NABP2	0.0306149	1.53652
ENSG00000276603	RP11-425M5.7	0.0306268	-2.32653
ENSG00000199785	SNORA52	0.0306427	8.40476
ENSG00000072110	ACTN1	0.0306488	1.84777
ENSG00000225093	RPL3P7	0.0306624	2.00215
ENSG00000067596	DHX8	0.0306899	1.75722
ENSG00000226085	UQCRFS1P1	0.0308408	4.25038
ENSG00000124191	TOX2	0.030918	-3.3024
ENSG00000104936	DMPK	0.0309227	-2.12249
ENSG00000114107	CEP70	0.0310443	-2.1553
ENSG00000231177	LINC00852	0.0310725	-2.55466
ENSG00000237039	AC018738.2	0.0310788	6.17729
ENSG00000103043	VAC14	0.0310957	2.3051
ENSG00000184160	ADRA2C	0.0311076	1.6587
ENSG00000083544	TDRD3	0.0311411	-1.85131
ENSG00000228274	RP3-508I15.9	0.0311471	-1.80504
ENSG00000167978	SRRM2	0.0311655	-1.61098
ENSG00000206530	CFAP44	0.0311723	-2.53994
ENSG00000154764	WNT7A	0.0312134	5.77281
ENSG00000006459	KDM7A	0.0312339	1.5372
ENSG00000059588	TARBP1	0.0312828	-2.45238
ENSG00000077097	TOP2B	0.0312913	-1.77149
ENSG00000140481	CCDC33	0.0313194	-6.24262
ENSG00000240571	RP11-775D22.3	0.0313462	2.05467
ENSG00000272588	RP11-440L14.4	0.0314274	-2.86863
ENSG00000188878	FBF1	0.0315346	-2.84952
ENSG00000105281	SLC1A5	0.0315521	2.69306
ENSG00000172725	CORO1B	0.0316999	1.72992
ENSG00000269590	CTD-2192J16.24	0.0318537	1.51846
ENSG00000178252	WDR6	0.0320093	-1.80613
ENSG00000234771	SLC25A25-AS1	0.0320159	-2.75329
ENSG00000122735	DNAI1	0.0320301	-7.82203
ENSG00000120963	ZNF706	0.0320455	-1.76799
ENSG00000265808	SEC22B	0.0321522	1.9956
ENSG00000235475	LINC01372	0.0321544	1.96639
ENSG00000153790	C7orf31	0.0321793	2.49918
ENSG00000176593	CTD-2368P22.1	0.0321894	-2.52706
ENSG00000260539	GLG1	0.0322406	-1.70085
ENSG00000124067	SLC12A4	0.0322684	1.52384
ENSG00000124257	NEURL2	0.0322976	-2.69971
ENSG00000150773	PIH1D2	0.0323738	-3.70929
ENSG00000250379	RP11-23P13.4	0.0324214	-1.56701
ENSG00000204421	LY6G6C	0.0324351	-9.24435
ENSG00000172613	RAD9A	0.0324469	-2.01427
ENSG00000139625	MAP3K12	0.0324722	-1.69385
ENSG00000258727	RP11-66N24.3	0.0324882	-3.70242
ENSG00000269556	TMEM185A	0.0325075	1.70727
ENSG00000221667	MIR1825	0.0326167	4.32149
ENSG00000145476	CYP4V2	0.0326445	-3.17775
ENSG00000139767	SRRM4	0.0326739	2.2901
ENSG00000197744	PTMAP2	0.0327336	2.22873
ENSG00000137478	FCHSD2	0.0328212	-1.7493
ENSG00000187066	TMEM262	0.0328444	1.82423
ENSG00000261656	BEAN1-AS1	0.0328633	-7.89276
ENSG00000160051	IQCC	0.0328712	-2.39649
ENSG00000165511	C10orf25	0.0329641	1.98787
ENSG00000008513	ST3GAL1	0.0329962	11.4931
ENSG00000178149	DALRD3	0.0330002	-1.80208
ENSG00000158435	CNOT11	0.0330006	1.60781
ENSG00000153237	CCDC148	0.0330384	-4.61487
ENSG00000134954	ETS1	0.0330646	13.1018
ENSG00000214870	AC004540.5	0.0330887	-2.51893
ENSG00000224940	PRRT4	0.0331259	1.52496
ENSG00000187902	SHISA7	0.0331298	-3.12933
ENSG00000105849	TWISTNB	0.0331988	1.52926
ENSG00000267769	CTB-50L17.9	0.033255	-3.35854
ENSG00000273576	RP11-390P24.1	0.0332684	-2.39705
ENSG00000259216	RP11-227D13.2	0.033276	2.0676
ENSG00000254979	RP11-872D17.8	0.0333504	9.36621
ENSG00000173811	CCDC13-AS1	0.0334247	-11.666
ENSG00000196741	LINC01560	0.0335183	-2.06177
ENSG00000175213	ZNF408	0.0335317	1.98371
ENSG00000120278	PLEKHG1	0.0336302	-2.95432
ENSG00000258300	NUTF2P2	0.0336369	2.08427
ENSG00000267270	PARD6G-AS1	0.0336707	-1.53506
ENSG00000221857	CTD-2527I21.4	0.0336847	3.79825
ENSG00000238039	AF011889.2	0.0337317	-11.808
ENSG00000267858	MZF1-AS1	0.0337418	-3.7451
ENSG00000234420	ZNF37BP	0.0337635	-1.68816
ENSG00000251363	RP11-129M6.1	0.0338362	-10.2698
ENSG00000197119	SLC25A29	0.0338537	-2.49096
ENSG00000273447	AC004067.5	0.033871	-1.83196
ENSG00000141012	GALNS	0.0338822	-3.11738
ENSG00000198467	TPM2	0.033907	13.8015
ENSG00000254462	TMX2-CTNND1	0.033944	1.52522
ENSG00000223865	HLA-DPB1	0.0339619	2.16302
ENSG00000100568	VTI1B	0.0340176	1.94855
ENSG00000186907	RTN4RL2	0.0340794	7.05355
ENSG00000268361	L34079.2	0.0340812	1.74536
ENSG00000187866	FAM122A	0.0342756	-1.64906
ENSG00000146109	ABT1	0.0343278	1.73064
ENSG00000265590	AP000275.65	0.0343394	-1.69563
ENSG00000101444	AHCY	0.0343771	2.23345
ENSG00000264843	RP11-856M7.2	0.0343951	17.8438
ENSG00000261207	LA16c-361A3.3	0.0344071	-3.82405
ENSG00000117016	RIMS3	0.0344081	2.74739
ENSG00000110906	KCTD10	0.0345143	2.04518
ENSG00000164434	FABP7	0.034583	-4.78874
ENSG00000204348	DXO	0.0346217	-2.08816
ENSG00000138185	ENTPD1	0.0346443	1.8762
ENSG00000053254	FOXN3	0.0346707	1.67751
ENSG00000145908	ZNF300	0.0346891	-14.6876
ENSG00000235106	LINC00094	0.0346948	-1.54957
ENSG00000277967	ZNFX1-AS1_3	0.0347	2.36736
ENSG00000064300	NGFR	0.0347794	46.0742
ENSG00000166295	ANAPC16	0.034862	-1.70786
ENSG00000135406	PRPH	0.0348658	19.0714
ENSG00000099834	CDHR5	0.0348898	-2.53716
ENSG00000169750	RAC3	0.0348964	2.11031
ENSG00000174788	PCP2	0.0349155	-2.51631
ENSG00000148219	ASTN2	0.0349275	2.40097
ENSG00000154358	OBSCN	0.0349314	-3.17565
ENSG00000255326	CTD-2530H12.4	0.0350093	-2.61104
ENSG00000244625	MIATNB	0.0350335	-1.62033
ENSG00000241326	RP11-807G9.2	0.0350398	3.10043
ENSG00000106236	NPTX2	0.0350539	-1.94998
ENSG00000261879	RP11-333E1.1	0.0351017	-2.83667
ENSG00000274049	INO80B-WBP1	0.0351361	-1.61694
ENSG00000244627	RP3-449O17.1	0.0351834	-2.49195
ENSG00000196912	ANKRD36B	0.035195	-3.02416
ENSG00000272434	RP13-131K19.6	0.0352366	2.20403
ENSG00000139154	AEBP2	0.0352518	-2.06241
ENSG00000279242	RP11-195O1.5	0.0352763	-8.4419
ENSG00000198134	RP11-267J23.4	0.0353369	3.49376
ENSG00000116133	DHCR24	0.0353524	3.55707
ENSG00000152518	ZFP36L2	0.0353886	-3.28584
ENSG00000110031	LPXN	0.0354293	-1.94605
ENSG00000244005	NFS1	0.0354893	1.76016
ENSG00000267707	RP11-95O2.5	0.0354951	-2.54782
ENSG00000164056	SPRY1	0.0354959	-4.94791
ENSG00000109920	FNBP4	0.0355136	-1.92735
ENSG00000225171	DUTP6	0.0357022	-4.05841
ENSG00000109846	CRYAB	0.0357683	-8.88931
ENSG00000204352	C9orf129	0.0357917	-2.09211
ENSG00000278970	HEIH	0.0358121	7.29717
ENSG00000240137	ERICH6-AS1	0.0358605	-3.23301
ENSG00000279541	CTC-444N24.7	0.0358887	-2.38345
ENSG00000102543	CDADC1	0.0359023	-1.97004
ENSG00000178567	EPM2AIP1	0.0359264	-1.58087
ENSG00000157999	ANKRD61	0.0359398	-2.67138
ENSG00000270060	RP11-390K5.6	0.03595	-2.94476
ENSG00000183145	RIPPLY3	0.0359574	26.7103
ENSG00000224712	NPIPA3	0.0360877	-3.2223
ENSG00000130720	FIBCD1	0.0360915	-46.8988
ENSG00000231579	RPL7P21	0.0361462	2.81195
ENSG00000121680	PEX16	0.0361773	1.61144
ENSG00000108641	B9D1	0.0362369	-2.36659
ENSG00000225792	AC004540.4	0.0362372	-5.87101
ENSG00000143171	RXRG	0.0362517	5.51131
ENSG00000114850	SSR3	0.036346	1.98134
ENSG00000151835	SACS	0.0363718	2.18222
ENSG00000137486	ARRB1	0.0363923	3.74029
ENSG00000272918	CTB-152G17.6	0.0364309	-1.77208
ENSG00000230163	RP5-997D16.2	0.0364338	2.96165
ENSG00000184697	CLDN6	0.0364682	5.64212
ENSG00000202347	RNU1-16P	0.0365006	-2.42704
ENSG00000114904	NEK4	0.0365276	-1.59726
ENSG00000279611	CTD-2619J13.5	0.0365359	-5.2056
ENSG00000278492	RP11-15A1.9	0.0365537	2.94552
ENSG00000122861	PLAU	0.0366013	5.87714
ENSG00000274944	GJA9-MYCBP	0.0367027	-1.50229
ENSG00000143473	KCNH1	0.0367028	6.54922
ENSG00000277311	Six3os1_2	0.0367031	-94.0632
ENSG00000170915	PAQR8	0.0367221	2.11664
ENSG00000161860	SYCE2	0.0367276	-2.57342
ENSG00000210144	MT-TY	0.0367894	2.41593
ENSG00000176204	LRRTM4	0.0368648	-3.18641
ENSG00000255794	RMST	0.0368719	-12.3355
ENSG00000197747	S100A10	0.0369121	57.8338
ENSG00000177606	JUN	0.0369212	-3.41852
ENSG00000125482	TTF1	0.0369806	1.79183
ENSG00000230177	RP5-1112D6.4	0.0369996	-2.30075
ENSG00000255513	AC005363.9	0.0370221	8.42282
ENSG00000091129	NRCAM	0.0370802	-1.71411
ENSG00000251562	MALAT1	0.037091	-2.6393
ENSG00000241278	ENPP7P4	0.0371213	-6.61388
ENSG00000005206	SPPL2B	0.0371301	-1.65304
ENSG00000167114	SLC27A4	0.0371465	2.17915
ENSG00000171962	LRRC48	0.0371652	-3.41529
ENSG00000169567	HINT1	0.0371752	-1.56533
ENSG00000279333	RP11-75I2.3	0.0371787	4.61308
ENSG00000222011	FAM185A	0.0372592	-1.68517
ENSG00000259485	CTD-2147F2.1	0.0373316	-7.06835
ENSG00000197256	KANK2	0.0373742	2.03543
ENSG00000253649	PRSS51	0.0373906	-2.90319
ENSG00000150990	DHX37	0.0374196	1.62027
ENSG00000185803	SLC52A2	0.0374265	1.74038
ENSG00000143149	ALDH9A1	0.037455	-1.82282
ENSG00000038427	VCAN	0.037494	2.29612
ENSG00000204314	PRRT1	0.0374947	-3.91409
ENSG00000130714	POMT1	0.0375221	-1.67992
ENSG00000167524	SGK494	0.0375668	-2.17288
ENSG00000185633	NDUFA4L2	0.0376785	10.1256
ENSG00000089091	DZANK1	0.0376918	-2.20881
ENSG00000247271	ZBED5-AS1	0.0377321	-1.97575
ENSG00000110721	CHKA	0.0378641	-1.88706
ENSG00000244701	RP5-894A10.2	0.0379591	-2.38535
ENSG00000280178	AP000349.2	0.0381207	9.64895
ENSG00000254986	DPP3	0.038125	1.69791
ENSG00000136280	CCM2	0.038126	2.42032
ENSG00000221866	PLXNA4	0.0383224	13.5125
ENSG00000235010	RP11-140A10.3	0.038328	2.40969
ENSG00000108883	EFTUD2	0.0384132	1.80399
ENSG00000212283	SNORD89	0.0384321	3.36806
ENSG00000005175	RPAP3	0.0385494	-2.07509
ENSG00000199545	RNA5SP195	0.0385687	-2.44582
ENSG00000268636	CTB-33G10.11	0.0386896	-1.79642
ENSG00000072958	AP1M1	0.0387176	2.53365
ENSG00000120727	PAIP2	0.0387377	-1.64042
ENSG00000148950	IMMP1L	0.0387994	-1.53611
ENSG00000260051	LA16c-390E6.4	0.0388397	-4.13652
ENSG00000149328	GLB1L2	0.0388884	-2.99447
ENSG00000230311	TOMM20P4	0.0389296	2.80569
ENSG00000224066	RP4-622L5.7	0.0389563	-1.73967
ENSG00000243368	MCCC1-AS1	0.0389973	-1.8237
ENSG00000119682	AREL1	0.0390881	1.71793
ENSG00000148344	PTGES	0.0391624	2.63715
ENSG00000131467	PSME3	0.0392288	1.54622
ENSG00000204954	C12orf73	0.0392724	-1.65375
ENSG00000189050	RNFT1	0.0392848	-1.62104
ENSG00000250067	YJEFN3	0.0392866	-3.52118
ENSG00000261822	RP11-265N6.2	0.0393041	3.51919
ENSG00000198198	SZT2	0.039329	-1.85043
ENSG00000277081	RMST_10	0.0393378	-7.35737
ENSG00000137575	SDCBP	0.0393766	-1.71806
ENSG00000101098	RIMS4	0.039393	1.74237
ENSG00000221946	FXYD7	0.0394052	3.33958
ENSG00000198225	FKBP1C	0.0394613	4.98148
ENSG00000161149	TUBA3FP	0.0395049	-3.10394
ENSG00000121716	PILRB	0.0395765	-1.85207
ENSG00000279133	RP11-342K2.1	0.03962	-1.80591
ENSG00000279329	CTD-2553L13.9	0.0396348	-2.85227
ENSG00000233558	RP3-486I3.4	0.0396581	1.7306
ENSG00000172232	AZU1	0.0396585	-4.20599
ENSG00000165121	RP11-213G2.3	0.0396586	-2.64831
ENSG00000241728	AP001062.8	0.0397291	-2.84067
ENSG00000249141	RP11-514O12.4	0.0397443	-1.60486
ENSG00000198736	MSRB1	0.0397763	1.94015
ENSG00000141576	RNF157	0.039781	1.79985
ENSG00000159423	ALDH4A1	0.0397864	2.62523
ENSG00000279159	MIR6818	0.0399161	-1.54419
ENSG00000225536	STIP1P3	0.0399612	2.35098
ENSG00000196440	ARMCX4	0.0400152	-1.57951
ENSG00000167123	CERCAM	0.0401019	6.05041
ENSG00000251503	APITD1-CORT	0.0401053	-1.51891
ENSG00000238258	RP11-342D11.2	0.0401199	7.34527
ENSG00000122786	CALD1	0.040156	2.04012
ENSG00000260285	RP11-600F24.7	0.0401837	-3.84121
ENSG00000233110	RP11-301L8.2	0.0402902	-2.24389
ENSG00000132781	MUTYH	0.0403252	-1.83132
ENSG00000279089	RP11-481C4.2	0.0404313	-2.99574
ENSG00000187323	DCC	0.0404906	1.95564
ENSG00000204815	TTC25	0.0405767	-2.6061
ENSG00000256087	ZNF432	0.0405791	-1.74124
ENSG00000228798	AP000473.5	0.0406131	-3.51886
ENSG00000143412	ANXA9	0.0406481	-2.37261
ENSG00000154118	JPH3	0.0407071	1.7067
ENSG00000118197	DDX59	0.0407535	-1.52795
ENSG00000084623	EIF3I	0.0407769	1.75979
ENSG00000118420	UBE3D	0.0408286	-3.52656
ENSG00000262877	RP11-1055B8.4	0.0408734	-2.60595
ENSG00000271721	RP11-337C18.9	0.0409238	2.03594
ENSG00000088756	ARHGAP28	0.0409436	5.48876
ENSG00000091656	ZFHX4	0.041002	-2.25608
ENSG00000132849	INADL	0.0410431	-3.81829
ENSG00000116649	SRM	0.0410629	2.06213
ENSG00000065057	NTHL1	0.0410995	2.47802
ENSG00000092850	TEKT2	0.0411006	-6.58205
ENSG00000273901	CTD-2619J13.27	0.0411467	-1.837
ENSG00000261130	RP11-1021N1.1	0.0411536	1.96917
ENSG00000279983	CH17-140K24.8	0.0411549	-8.67557
ENSG00000265080	MIR4800	0.04116	2.7789
ENSG00000173214	KIAA1919	0.0411844	-2.31498
ENSG00000272916	RP11-574K11.31	0.0412193	-1.51208
ENSG00000277809	Six3os1_4	0.041227	-187.027
ENSG00000121039	RDH10	0.0412404	-4.20372
ENSG00000166402	TUB	0.0412739	-1.64644
ENSG00000081307	UBA5	0.0413605	-1.67918
ENSG00000225400	RP11-1114A5.5	0.0414207	-1.52839
ENSG00000154783	FGD5	0.0415165	2.96209
ENSG00000139618	BRCA2	0.0415541	3.09444
ENSG00000240288	GHRLOS	0.0415784	-2.56026
ENSG00000186166	CCDC84	0.0416652	-2.10844
ENSG00000172638	EFEMP2	0.0416737	2.74602
ENSG00000258947	TUBB3	0.04181	2.86033
ENSG00000126804	ZBTB1	0.0418291	-1.56321
ENSG00000119782	FKBP1B	0.0418618	3.20193
ENSG00000120837	NFYB	0.041903	-1.94089
ENSG00000150593	PDCD4	0.0419348	-1.98789
ENSG00000119383	PPP2R4	0.0419468	1.61192
ENSG00000161010	C5orf45	0.0419863	-1.81436
ENSG00000252817	AL590431.1	0.0420042	2.35428
ENSG00000255142	AP006621.6	0.0420856	-2.56521
ENSG00000113391	FAM172A	0.0420998	-1.74033
ENSG00000279571	MIR3911	0.0421087	-2.43438
ENSG00000257950	P2RX5-TAX1BP3	0.0422276	1.90323
ENSG00000184640	SEPT9	0.0422396	3.02022
ENSG00000198171	DDRGK1	0.0422714	-1.81161
ENSG00000203499	FAM83H-AS1	0.0422895	-14.3424
ENSG00000139531	SUOX	0.0423072	-1.83455
ENSG00000225138	CTD-2228K2.7	0.042334	-8.22159
ENSG00000261888	AC144831.1	0.0423619	-4.53858
ENSG00000121690	DEPDC7	0.0423656	3.40727
ENSG00000255883	RP11-79P5.10	0.0423742	2.71058
ENSG00000122574	WIPF3	0.0424144	2.69023
ENSG00000205138	SDHAF1	0.0424161	2.43676
ENSG00000128951	DUT	0.0424533	-1.50302
ENSG00000105771	SMG9	0.0426113	-1.69815
ENSG00000236756	DNAJC9-AS1	0.0426272	-2.33265
ENSG00000113108	APBB3	0.0427281	-1.72864
ENSG00000122863	CHST3	0.0427758	-2.01057
ENSG00000235946	LL0XNC01-240C2.1	0.0428408	-2.1367
ENSG00000262580	RP11-334C17.5	0.0428529	-4.10019
ENSG00000246089	RP11-115C21.2	0.0428641	1.62049
ENSG00000254995	STX16-NPEPL1	0.0428653	-3.19199
ENSG00000130023	ERMARD	0.0428954	-1.97111
ENSG00000239704	CDRT4	0.0429124	-1.71883
ENSG00000106125	FAM188B	0.0429482	-3.776
ENSG00000003402	CFLAR	0.0430649	11.5574
ENSG00000124299	PEPD	0.0430841	2.09169
ENSG00000272844	RP11-484K9.4	0.0431555	2.70275
ENSG00000249626	RP11-496H1.1	0.0431557	-2.74065
ENSG00000181061	HIGD1A	0.0431633	-1.9407
ENSG00000129521	EGLN3	0.0431671	3.41673
ENSG00000180596	HIST1H2BC	0.0432174	-4.06704
ENSG00000198711	SSBP3-AS1	0.0432588	-2.34269
ENSG00000159714	ZDHHC1	0.043275	-2.4967
ENSG00000198744	RP5-857K21.11	0.0433404	2.33884
ENSG00000082213	C5orf22	0.0434057	1.50022
ENSG00000125531	C20orf195	0.0434094	2.93283
ENSG00000263647	RP11-927P21.5	0.0434403	-3.69586
ENSG00000167987	VPS37C	0.0434754	1.54209
ENSG00000254548	RP11-429J17.5	0.0434915	-6.37424
ENSG00000256443	RP11-794G24.1	0.0435077	-9.85131
ENSG00000180346	TIGD2	0.0435704	-1.63145
ENSG00000153317	ASAP1	0.0437035	2.67865
ENSG00000233937	CTC-338M12.4	0.0437301	-1.64798
ENSG00000225670	CADM3-AS1	0.0438201	-2.2673
ENSG00000132801	ZSWIM3	0.0438475	1.65925
ENSG00000073910	FRY	0.0438501	2.24552
ENSG00000272320	RP11-506K6.4	0.0438703	-4.81449
ENSG00000100197	CYP2D6	0.0438749	-6.72851
ENSG00000170899	GSTA4	0.043918	-2.1391
ENSG00000111252	SH2B3	0.0439221	3.66991
ENSG00000243789	JMJD7	0.0439242	-3.35978
ENSG00000078487	ZCWPW1	0.0440038	-1.96616
ENSG00000187231	SESTD1	0.0441223	1.83265
ENSG00000083535	PIBF1	0.044135	-1.50752
ENSG00000278942	LA16c-390H2.1	0.0442056	-3.38039
ENSG00000214160	ALG3	0.0442385	1.8465
ENSG00000185361	TNFAIP8L1	0.0442915	1.68457
ENSG00000050426	LETMD1	0.0443702	-1.81005
ENSG00000128165	ADM2	0.0443953	5.97951
ENSG00000197077	KIAA1671	0.0444464	-1.82427
ENSG00000271869	RP11-51J9.5	0.044465	2.85628
ENSG00000196476	C20orf96	0.0445397	-1.75578
ENSG00000091972	CD200	0.0446055	-1.8059
ENSG00000273628	RP11-756A22.7	0.044609	1.63976
ENSG00000229191	RP11-168O16.1	0.0447355	4.82239
ENSG00000215284	RP11-198M15.1	0.0447954	-1.71525
ENSG00000180176	TH	0.044866	20.4414
ENSG00000166896	XRCC6BP1	0.0448884	-2.10539
ENSG00000138028	CGREF1	0.0448956	3.37796
ENSG00000254815	RP11-496I9.1	0.0450388	-5.59247
ENSG00000116095	PLEKHA3	0.0451138	-1.79774
ENSG00000245385	RP11-334E6.10	0.0451405	1.84704
ENSG00000173588	CEP83	0.0451468	-2.5631
ENSG00000111266	DUSP16	0.0452119	-2.65851
ENSG00000168040	FADD	0.0452674	2.22826
ENSG00000226029	RP4-798A10.2	0.0452825	-2.82914
ENSG00000279812	CTD-2545G14.4	0.0452983	-2.29315
ENSG00000007392	LUC7L	0.0453268	-1.70463
ENSG00000075035	WSCD2	0.0453293	4.26894
ENSG00000259546	RP11-351M8.2	0.0453641	-1.61587
ENSG00000167525	PROCA1	0.0454096	-3.99112
ENSG00000233058	LINC00884	0.0454578	1.9273
ENSG00000279798	MIR135A2	0.0454861	-13.8306
ENSG00000074855	ANO8	0.045492	-1.74629
ENSG00000113240	CLK4	0.0455245	-1.7107
ENSG00000228801	RP11-110G21.1	0.0455589	2.43928
ENSG00000165626	BEND7	0.0455632	-2.60275
ENSG00000183751	TBL3	0.0455784	1.88593
ENSG00000106348	IMPDH1	0.0455952	2.62449
ENSG00000255686	RP11-227B21.2	0.0456611	-16.3952
ENSG00000141504	SAT2	0.0456614	-1.73926
ENSG00000163347	CLDN1	0.0456638	-14.4671
ENSG00000162627	SNX7	0.0457008	1.93966
ENSG00000137070	IL11RA	0.0457031	-3.16095
ENSG00000229644	NAMPTP1	0.0457426	1.71546
ENSG00000252355	RN7SKP287	0.0457767	-1.58419
ENSG00000232389	RP11-134K13.2	0.0457849	-2.49831
ENSG00000135900	MRPL44	0.045804	1.79157
ENSG00000125851	PCSK2	0.0458152	4.6763
ENSG00000262372	RP11-669E14.6	0.0458328	-2.89912
ENSG00000132950	ZMYM5	0.0458332	-1.99122
ENSG00000276007	RP11-358L22.3	0.045848	-1.93338
ENSG00000160446	ZDHHC12	0.045851	2.86685
ENSG00000115840	SLC25A12	0.0458591	-1.68005
ENSG00000225733	FGD5-AS1	0.0458717	-1.5699
ENSG00000150630	VEGFC	0.045881	2.03503
ENSG00000262001	DLGAP1-AS2	0.0460002	-6.37992
ENSG00000100075	SLC25A1	0.0460492	2.17055
ENSG00000276101	RP11-455O6.8	0.046056	-2.20611
ENSG00000257509	RP11-762I7.4	0.0460596	-3.4244
ENSG00000226800	CACTIN-AS1	0.0460735	1.56512
ENSG00000173801	JUP	0.0460809	3.18631
ENSG00000112902	SEMA5A	0.0461644	6.51631
ENSG00000130518	KIAA1683	0.0461728	-2.98891
ENSG00000239881	RPS27P25	0.0462226	-8.79386
ENSG00000264666	RP11-524F11.2	0.0462303	2.6835
ENSG00000224597	SVIL-AS1	0.04627	6.386
ENSG00000275611	RP11-291I6.2	0.0462709	-7.31099
ENSG00000163870	TPRA1	0.0464077	-1.63949
ENSG00000152520	PAN3	0.0464413	-1.71129
ENSG00000122643	NT5C3A	0.0464557	-1.6935
ENSG00000166192	SENP8	0.0464768	2.06743
ENSG00000168806	LCMT2	0.0465042	2.00663
ENSG00000168765	GSTM4	0.0465125	2.37309
ENSG00000072818	ACAP1	0.0465128	-3.29396
ENSG00000168884	TNIP2	0.0465567	1.54686
ENSG00000183248	FLJ22184	0.0467237	-1.77844
ENSG00000263272	CTC-524C5.2	0.0468394	-1.77509
ENSG00000110844	PRPF40B	0.0469244	-2.02984
ENSG00000117676	RPS6KA1	0.0470114	1.57342
ENSG00000074590	NUAK1	0.0470175	-1.8425
ENSG00000164180	TMEM161B	0.0470573	-1.58843
ENSG00000171490	RSL1D1	0.0470998	1.6505
ENSG00000185267	CDNF	0.047103	-3.37306
ENSG00000136830	FAM129B	0.0472224	1.83039
ENSG00000109625	CPZ	0.0472415	4.305
ENSG00000095951	HIVEP1	0.0472591	-1.53359
ENSG00000245680	ZNF585B	0.0472922	-1.55491
ENSG00000197283	SYNGAP1	0.0474101	-2.39404
ENSG00000198346	ZNF813	0.0474458	3.03236
ENSG00000240950	RP11-372E1.1	0.047532	1.75337
ENSG00000183963	SMTN	0.0475517	1.8384
ENSG00000233830	EIF4HP1	0.0475695	2.1917
ENSG00000230454	U73166.2	0.0476009	-4.38462
ENSG00000149050	ZNF214	0.0476209	-2.47768
ENSG00000105792	CFAP69	0.0476652	-8.05426
ENSG00000262413	RP11-498C9.3	0.0476756	3.96702
ENSG00000164086	DUSP7	0.0476894	3.225
ENSG00000129991	TNNI3	0.0477386	-2.95388
ENSG00000213578	CPLX3	0.0479188	-1.82497
ENSG00000213985	AC078899.1	0.0479554	2.02115
ENSG00000253570	RNF5P1	0.0479629	6.16677
ENSG00000156795	WDYHV1	0.0479637	1.7972
ENSG00000167037	SGSM1	0.0481415	-2.42076
ENSG00000179912	R3HDM2	0.0482048	-1.79906
ENSG00000267064	UXT-AS1	0.0482175	2.31916
ENSG00000133104	SPG20	0.0482658	-1.6186
ENSG00000159176	CSRP1	0.0482692	18.4856
ENSG00000113805	CNTN3	0.0483697	-5.44483
ENSG00000251666	ZNF346-IT1	0.0483793	-3.13416
ENSG00000059758	CDK17	0.0484328	-1.63916
ENSG00000172409	CLP1	0.0484512	3.42652
ENSG00000259024	TVP23C-CDRT4	0.0484704	-1.56022
ENSG00000260336	RP11-395B7.7	0.0485255	-2.01753
ENSG00000066230	SLC9A3	0.0485849	-12.8271
ENSG00000163026	C2orf44	0.0485985	2.32004
ENSG00000279342	AP000866.2	0.0485986	-2.30534
ENSG00000213930	GALT	0.0486408	-2.86289
ENSG00000235313	HM13-IT1	0.048653	-5.47906
ENSG00000146122	DAAM2	0.0486646	1.83343
ENSG00000181541	MAB21L2	0.0486832	6.41404
ENSG00000087263	OGFOD1	0.0486945	1.65757
ENSG00000225022	UBE2D3P1	0.0487202	1.98778
ENSG00000204104	TRAF3IP1	0.0488863	-1.8504
ENSG00000116285	ERRFI1	0.0489985	1.78839
ENSG00000254413	CHKB-CPT1B	0.0490561	-2.52637
ENSG00000166676	TVP23A	0.0490713	2.0696
ENSG00000279117	CTD-2562J17.6	0.0491248	3.23474
ENSG00000260279	AC137932.5	0.0491257	-2.58577
ENSG00000164687	FABP5	0.0491276	3.2233
ENSG00000136161	RCBTB2	0.0492103	-1.95382
ENSG00000118655	DCLRE1B	0.0492227	1.73203
ENSG00000266413	RP11-88L24.4	0.0492617	-6.96098
ENSG00000151552	QDPR	0.0492663	1.90219
ENSG00000019549	SNAI2	0.0492682	13.0046
ENSG00000196544	C17orf59	0.0492852	1.99228
ENSG00000260267	RP11-452L6.5	0.0493811	-3.36908
ENSG00000161681	SHANK1	0.0493907	-3.67699
ENSG00000119684	MLH3	0.049417	1.50473
ENSG00000114446	IFT57	0.0494558	-2.46903
ENSG00000116237	ICMT	0.0495071	2.49606
ENSG00000023892	DEF6	0.0495112	1.92536
ENSG00000198088	NUP62CL	0.0495469	-6.18785
ENSG00000170571	EMB	0.0496581	3.42672
ENSG00000260261	RP11-480A16.1	0.0496971	-4.28332
ENSG00000238000	RP11-274E7.2	0.0497007	2.6399
ENSG00000051009	FAM160A2	0.0497216	-2.06231
ENSG00000136997	MYC	0.0497361	10.7852
ENSG00000149634	SPATA25	0.0497647	-2.3083
ENSG00000169682	SPNS1	0.0497925	1.67533
ENSG00000278730	LINC00674	0.0498053	-2.02271
ENSG00000152332	UHMK1	0.0498764	1.50175
ENSG00000184672	RALYL	0.0499792	-6.77503

## Sheet: AD E3 vs. AD E4
Column ID	Gene_name	p-value(AD * E3 vs. AD * E4)	Fold-Change(AD * E3 vs. AD * E4)
ENSG00000256453	DND1	8.12417e-07	1.89621
ENSG00000116761	CTH	3.24323e-05	1.69702
ENSG00000275231	RMST_4	0.000138187	-3.4209
ENSG00000174177	CTU2	0.000253526	1.83519
ENSG00000101255	TRIB3	0.000278934	3.63338
ENSG00000198763	MT-ND2	0.000372023	-1.73416
ENSG00000250317	SMIM20	0.000568484	-1.50699
ENSG00000273570	RMST_5	0.000665736	-2.50583
ENSG00000181830	SLC35C1	0.000677897	2.22433
ENSG00000154914	USP43	0.00074083	-7.29099
ENSG00000224592	RP5-884C9.2	0.000794301	2.14097
ENSG00000141252	VPS53	0.000870043	1.75268
ENSG00000044446	PHKA2	0.000872025	-1.85425
ENSG00000177692	DNAJC28	0.000880108	1.96702
ENSG00000261167	RP11-517B11.7	0.000892391	1.61613
ENSG00000124466	LYPD3	0.000915395	2.23579
ENSG00000268970	CTD-3099C6.11	0.000992485	1.54763
ENSG00000186716	BCR	0.00116626	1.65584
ENSG00000261093	CTD-3126B10.1	0.00133095	1.84864
ENSG00000135929	CYP27A1	0.00143266	3.18877
ENSG00000279972	RP11-354G16.1	0.00147129	-28.18
ENSG00000270325	BNIP3P9	0.00147641	-17.2512
ENSG00000176087	SLC35A4	0.00150212	1.89277
ENSG00000135272	MDFIC	0.00157452	-2.90708
ENSG00000232640	RP1-266L20.2	0.00157603	1.78239
ENSG00000027847	B4GALT7	0.00164322	1.52831
ENSG00000272034	SNORD14A	0.00164865	5.62999
ENSG00000234710	AC060834.3	0.0016939	10679
ENSG00000061337	LZTS1	0.00179895	1.5898
ENSG00000179979	CRIPAK	0.00184166	1.58249
ENSG00000203867	RBM20	0.00185379	-8.67787
ENSG00000270179	RP11-159N11.4	0.00192326	-2.87304
ENSG00000198727	MT-CYB	0.00193571	-2.17639
ENSG00000103994	ZNF106	0.00200339	1.56019
ENSG00000119541	VPS4B	0.00208373	1.52468
ENSG00000113643	RARS	0.00228184	1.791
ENSG00000109458	GAB1	0.00229823	-1.53665
ENSG00000166343	MSS51	0.00233163	2.22345
ENSG00000158715	SLC45A3	0.00244522	2.54379
ENSG00000265106	Z93241.1	0.00251073	3.18974
ENSG00000144867	SRPRB	0.00282101	1.66749
ENSG00000204420	C6orf25	0.00291116	1.98044
ENSG00000171067	C11orf24	0.00293128	1.6915
ENSG00000259468	RP11-1084A12.2	0.00305524	-3.10312
ENSG00000118900	UBN1	0.00306348	1.61495
ENSG00000272600	AC007308.7	0.0030737	2.09593
ENSG00000124067	SLC12A4	0.00313457	2.82514
ENSG00000275224	MIR6501	0.0031821	2.18416
ENSG00000207561	MIR635	0.00319538	3.74729
ENSG00000157502	MUM1L1	0.0032557	-1.63973
ENSG00000184160	ADRA2C	0.00340581	3.23458
ENSG00000158470	B4GALT5	0.00370783	1.67583
ENSG00000160209	PDXK	0.00375769	1.7527
ENSG00000226698	RP1-50O24.6	0.00382301	1.90624
ENSG00000130829	DUSP9	0.00390405	2.02456
ENSG00000018408	WWTR1	0.00402854	-3.58007
ENSG00000114626	ABTB1	0.00406699	-2.80012
ENSG00000112769	LAMA4	0.0041213	-1.9622
ENSG00000210174	MT-TR	0.00418178	3.56587
ENSG00000188994	ZNF292	0.00430664	-1.58962
ENSG00000224861	YBX1P1	0.00435883	1.56488
ENSG00000198825	INPP5F	0.00454541	6.2076
ENSG00000203760	CENPW	0.00458225	-1.58822
ENSG00000210825	SNORA40	0.00460396	-6.78092
ENSG00000076201	PTPN23	0.00463471	1.51419
ENSG00000262663	RP11-497H17.1	0.00473962	1.66598
ENSG00000169126	ARMC4	0.00487257	-2.97773
ENSG00000128298	BAIAP2L2	0.00488796	-2.50012
ENSG00000261996	CTC-281F24.1	0.00497411	1.63947
ENSG00000167799	NUDT8	0.00504012	2.18838
ENSG00000267149	CTC-550B14.6	0.00509352	1.76791
ENSG00000125812	GZF1	0.00513486	1.64522
ENSG00000185615	PDIA2	0.00516613	-1.98839
ENSG00000215440	NPEPL1	0.00517616	-1.76356
ENSG00000200879	SNORD14E	0.00518531	-19.0467
ENSG00000273321	RP11-621L6.3	0.00519237	3.29458
ENSG00000131462	TUBG1	0.00522976	1.80085
ENSG00000162129	CLPB	0.00524715	1.65323
ENSG00000129675	ARHGEF6	0.0053607	-2.52666
ENSG00000254064	CTD-2530N21.4	0.00538757	2.6141
ENSG00000170271	FAXDC2	0.00542255	-2.51228
ENSG00000197757	HOXC6	0.005432	-281.719
ENSG00000162496	DHRS3	0.00551543	-9.88897
ENSG00000257800	FNBP1P1	0.00551784	-29.1663
ENSG00000196449	YRDC	0.00567926	1.96526
ENSG00000273619	RP5-908M14.9	0.00574982	1.83877
ENSG00000165410	CFL2	0.00588446	-1.60459
ENSG00000122779	TRIM24	0.00591439	1.65709
ENSG00000259945	CTD-2012K14.3	0.00595099	1.86588
ENSG00000048545	GUCA1A	0.00601405	1.66141
ENSG00000147894	C9orf72	0.0060146	-2.3062
ENSG00000130844	ZNF331	0.00606716	1.72343
ENSG00000224864	CTC-260E6.2	0.00629348	-1.7832
ENSG00000234996	RP11-480I12.7	0.00641045	2.00519
ENSG00000148396	SEC16A	0.00646509	1.77398
ENSG00000242028	HYPK	0.00646683	1.7001
ENSG00000160999	SH2B2	0.00658579	1.99703
ENSG00000168374	ARF4	0.00669792	2.00977
ENSG00000267940	RP11-290F24.6	0.00673486	-1.52206
ENSG00000125375	ATP5S	0.00677608	1.55678
ENSG00000164039	BDH2	0.00683406	-1.52359
ENSG00000244218	RN7SL81P	0.00684161	3.67554
ENSG00000113580	NR3C1	0.00698375	-2.75634
ENSG00000277075	HIST1H2AE	0.00700811	-11.5563
ENSG00000151023	ENKUR	0.00717759	-1.81979
ENSG00000114742	WDR48	0.00724306	-1.59687
ENSG00000203950	FAM127B	0.00730647	1.56578
ENSG00000259298	RP11-562A8.4	0.00739474	-1.84364
ENSG00000275674	RP11-697E2.12	0.00742654	-1.8458
ENSG00000146122	DAAM2	0.00746792	-3.32218
ENSG00000169972	PUSL1	0.00750553	1.85158
ENSG00000263603	CTD-2349P21.5	0.00756469	1.95386
ENSG00000198912	C1orf174	0.00761358	1.72828
ENSG00000086696	HSD17B2	0.00764666	-7.72453
ENSG00000271848	RP11-464F9.21	0.00770256	1.81008
ENSG00000019582	CD74	0.00770383	-3.56857
ENSG00000049130	KITLG	0.00772107	-1.81076
ENSG00000237819	AC002454.1	0.00774203	-2.47232
ENSG00000182544	MFSD5	0.00775495	1.90703
ENSG00000088356	PDRG1	0.0077782	-2.52104
ENSG00000183010	PYCR1	0.00789589	1.78222
ENSG00000128965	CHAC1	0.0079069	6.54681
ENSG00000160471	COX6B2	0.00801313	6.91122
ENSG00000109686	SH3D19	0.00805157	-1.58548
ENSG00000259659	RP11-151N17.1	0.00813154	-1.84428
ENSG00000064655	EYA2	0.00814533	-2.97462
ENSG00000152127	MGAT5	0.00818349	1.81326
ENSG00000107831	FGF8	0.00821098	-4.48631
ENSG00000128203	ASPHD2	0.00822273	1.54631
ENSG00000171097	CCBL1	0.00829222	1.52004
ENSG00000257809	RP11-603J24.14	0.00844916	-1.79792
ENSG00000181788	SIAH2	0.00849725	-1.56613
ENSG00000213089	PDCL3P5	0.0084994	-2.60784
ENSG00000223820	CFL1P1	0.00851777	1.72356
ENSG00000182796	TMEM198B	0.00881547	-1.65257
ENSG00000226763	SRRM5	0.00884946	-1.5452
ENSG00000122335	SERAC1	0.00891955	-1.57694
ENSG00000154240	CEP112	0.00903789	-2.11915
ENSG00000170962	PDGFD	0.00905092	-2.66473
ENSG00000232553	AC006026.10	0.00907911	1.68198
ENSG00000236540	AC006547.13	0.00928493	1.8039
ENSG00000254433	RP11-677I18.3	0.00933008	-1.57949
ENSG00000165055	METTL2B	0.00935774	1.6606
ENSG00000250337	LINC01021	0.00938351	-3.51374
ENSG00000278802	RMST_8	0.00952	-2.16092
ENSG00000182446	NPLOC4	0.00954887	1.71074
ENSG00000200320	SNORA63	0.00958492	-3.7074
ENSG00000150712	MTMR12	0.00959756	1.52371
ENSG00000050767	COL23A1	0.0096461	-3.30794
ENSG00000144712	CAND2	0.00965034	1.63273
ENSG00000183833	MAATS1	0.00985242	-1.96287
ENSG00000180875	GREM2	0.00989907	3.93198
ENSG00000158480	SPATA2	0.00995675	1.74699
ENSG00000143368	SF3B4	0.0100291	1.82317
ENSG00000168267	PTF1A	0.0100647	15.7373
ENSG00000268120	CTD-3193O13.11	0.0100833	1.7261
ENSG00000167394	ZNF668	0.0101702	1.88738
ENSG00000226415	TPI1P1	0.0102413	-1.6692
ENSG00000259250	RP11-50C13.1	0.010297	3.0025
ENSG00000171246	NPTX1	0.0103438	2.19789
ENSG00000277161	PIGW	0.0104138	2.40756
ENSG00000264455	MIR4721	0.0104419	1.52148
ENSG00000089123	TASP1	0.0105108	-1.63673
ENSG00000248971	KRT8P46	0.010516	-2.51251
ENSG00000165028	NIPSNAP3B	0.0105594	-2.60075
ENSG00000280102	RN7SL2	0.010588	-2.16361
ENSG00000111145	ELK3	0.0106397	-1.81809
ENSG00000137802	MAPKBP1	0.0107761	1.50097
ENSG00000104142	VPS18	0.0108713	1.69665
ENSG00000210164	MT-TG	0.0108718	3.94436
ENSG00000261221	ZNF865	0.010897	1.68336
ENSG00000177000	MTHFR	0.0110206	1.57929
ENSG00000159199	ATP5G1	0.0110417	1.83613
ENSG00000196214	ZNF766	0.0110852	1.53902
ENSG00000182134	TDRKH	0.0111266	1.52981
ENSG00000258034	RP11-493P1.2	0.0111558	-2.18791
ENSG00000230626	RP11-286H14.4	0.0112416	1.7954
ENSG00000213650	RP11-760D2.7	0.0112506	1.6663
ENSG00000050165	DKK3	0.0113038	-2.4078
ENSG00000273049	RP11-834C11.12	0.0113087	-739.811
ENSG00000166501	PRKCB	0.0113174	8.68789
ENSG00000168061	SAC3D1	0.0113358	1.92774
ENSG00000187066	TMEM262	0.0113851	2.18166
ENSG00000102904	TSNAXIP1	0.0115365	-1.88477
ENSG00000229152	ANKRD10-IT1	0.0115697	-1.9296
ENSG00000261342	AC006538.1	0.0116092	1.59764
ENSG00000213578	CPLX3	0.0116503	2.56774
ENSG00000199545	RNA5SP195	0.011656	-3.48435
ENSG00000138413	IDH1	0.0118396	1.67402
ENSG00000231611	AP006216.11	0.01184	1.58881
ENSG00000128039	SRD5A3	0.0119932	1.68723
ENSG00000196365	LONP1	0.0121063	1.63611
ENSG00000213927	CCL27	0.0121703	1.84989
ENSG00000204569	PPP1R10	0.0121819	1.65272
ENSG00000151332	MBIP	0.0121913	-1.54049
ENSG00000230435	AC004160.4	0.0122283	7.13685
ENSG00000210176	MT-TH	0.012299	2.91902
ENSG00000115183	TANC1	0.0123152	-1.73838
ENSG00000106236	NPTX2	0.0125128	-2.3507
ENSG00000259404	EFTUD1P1	0.0125609	-2.81592
ENSG00000107438	PDLIM1	0.0125667	-4.86963
ENSG00000229122	AGBL5-IT1	0.012614	2.52056
ENSG00000275719	CTB-147N14.6	0.0126937	2.97173
ENSG00000235436	DPY19L2P4	0.0127126	-3.59391
ENSG00000261349	RP3-465N24.5	0.0128248	-2.99038
ENSG00000115946	PNO1	0.0128504	2.05539
ENSG00000170961	HAS2	0.0129306	-11.1011
ENSG00000137504	CREBZF	0.0130832	-1.52935
ENSG00000273942	RMST_2	0.0130988	-3.29817
ENSG00000130940	CASZ1	0.0131497	-1.83452
ENSG00000101445	PPP1R16B	0.0132876	3.42555
ENSG00000154764	WNT7A	0.0133445	7.71248
ENSG00000111058	ACSS3	0.013389	-1.85074
ENSG00000261071	RP1-223E5.4	0.0135157	2.13548
ENSG00000138111	TMEM180	0.0135201	1.97329
ENSG00000009335	UBE3C	0.0137576	1.74479
ENSG00000273046	HOXC5	0.0137649	-489.635
ENSG00000112599	GUCA1B	0.0138308	2.62653
ENSG00000235449	RP11-480I12.2	0.0138995	-1.57943
ENSG00000197467	COL13A1	0.0139332	-19.7003
ENSG00000011275	RNF216	0.0139663	1.63815
ENSG00000124216	SNAI1	0.0140373	1.70297
ENSG00000231686	RP1-203P18.1	0.0142814	2.12803
ENSG00000077092	RARB	0.0143864	-25.7282
ENSG00000261845	RP13-638C3.4	0.0144295	1.57903
ENSG00000116521	SCAMP3	0.0145089	1.50059
ENSG00000141570	CBX8	0.0145516	-1.66797
ENSG00000120075	HOXB5	0.0145615	-4600.22
ENSG00000108187	PBLD	0.0146089	-2.41292
ENSG00000120314	WDR55	0.0146349	1.56732
ENSG00000169964	TMEM42	0.0146497	-1.81421
ENSG00000038002	AGA	0.0146758	-3.46869
ENSG00000175536	LIPT2	0.0147479	1.85964
ENSG00000236106	AC010729.2	0.0148211	-3.17594
ENSG00000221184	MIR1254-1	0.0148315	2.1735
ENSG00000144061	NPHP1	0.0148539	-1.64539
ENSG00000083535	PIBF1	0.0149	-1.72128
ENSG00000278828	HIST1H3H	0.0149469	-4.67208
ENSG00000106069	CHN2	0.0150292	-1.69122
ENSG00000152518	ZFP36L2	0.0150958	-4.01647
ENSG00000158373	HIST1H2BD	0.0151477	-2.7565
ENSG00000203814	HIST2H2BF	0.0153237	-6.74752
ENSG00000162706	CADM3	0.0157019	-2.50071
ENSG00000185085	INTS5	0.0157241	1.5688
ENSG00000234585	CCT6P3	0.0158002	-1.8291
ENSG00000168298	HIST1H1E	0.0158086	-3.54901
ENSG00000262633	RP11-156P1.2	0.0160078	1.61095
ENSG00000142303	ADAMTS10	0.0160501	-1.79456
ENSG00000148834	GSTO1	0.0160794	-1.91641
ENSG00000196230	TUBB	0.0160983	1.52586
ENSG00000198712	MT-CO2	0.0163436	-1.74341
ENSG00000100116	GCAT	0.0164362	1.84718
ENSG00000178184	PARD6G	0.0164471	1.67608
ENSG00000174574	AKIRIN1	0.0164839	1.57002
ENSG00000134954	ETS1	0.0166073	-15.846
ENSG00000105281	SLC1A5	0.0166268	2.82198
ENSG00000186493	C5orf38	0.0167206	2.50621
ENSG00000271430	RP3-368A4.5	0.0168239	1.79061
ENSG00000254685	FPGT	0.0168645	-2.26099
ENSG00000255343	RP11-299M14.2	0.0168744	-1.87051
ENSG00000267248	CTD-2319I12.4	0.0170264	1.9156
ENSG00000263786	RP11-649A18.4	0.0172176	2.48418
ENSG00000177614	PGBD5	0.017241	1.67013
ENSG00000279970	RP11-299G20.5	0.0172519	1.99448
ENSG00000138674	SEC31A	0.0173444	1.58939
ENSG00000113209	PCDHB5	0.0173685	-17.6067
ENSG00000169184	MN1	0.0173873	1.67359
ENSG00000204618	RNF39	0.0173915	2.52294
ENSG00000136205	TNS3	0.0174142	-1.77604
ENSG00000113240	CLK4	0.0176341	-1.93966
ENSG00000168495	POLR3D	0.0176384	1.59579
ENSG00000270084	GAS5-AS1	0.0176483	2.04696
ENSG00000237669	HCG4P3	0.0177267	-4.08021
ENSG00000271895	RP4-635E18.8	0.0177535	2.18311
ENSG00000235655	H3F3AP4	0.0177808	-1.76842
ENSG00000126970	ZC4H2	0.0177812	-1.53554
ENSG00000121068	TBX2	0.0177857	-169.649
ENSG00000163728	TTC14	0.0177988	-1.80717
ENSG00000251363	RP11-129M6.1	0.0178728	-11.4532
ENSG00000275454	CTD-2026K11.4	0.0178943	1.72712
ENSG00000138794	CASP6	0.0179077	-1.53773
ENSG00000110148	CCKBR	0.0179627	-2.01978
ENSG00000235475	LINC01372	0.0179736	1.98805
ENSG00000223573	TINCR	0.0180459	2.06608
ENSG00000185164	NOMO2	0.0182427	1.74322
ENSG00000270109	LINC01240	0.0183851	1.70129
ENSG00000210184	MT-TS2	0.0184487	2.878
ENSG00000164076	CAMKV	0.0184891	3.08815
ENSG00000260081	RP11-66N11.8	0.0185123	-1.91952
ENSG00000143858	SYT2	0.0185208	2.00356
ENSG00000130054	FAM155B	0.0185834	1.76003
ENSG00000262456	RP1-59D14.1	0.0186007	1.75243
ENSG00000144455	SUMF1	0.01873	-1.51611
ENSG00000221667	MIR1825	0.0187343	4.33579
ENSG00000102921	N4BP1	0.0187786	1.69725
ENSG00000235919	ASH1L-AS1	0.0188305	-1.66097
ENSG00000177873	ZNF619	0.018832	-1.92253
ENSG00000187837	HIST1H1C	0.018875	-1.94027
ENSG00000235100	RP11-80H5.9	0.0189309	1.9087
ENSG00000258325	RP4-816N1.6	0.0191198	-2.30757
ENSG00000173825	TIGD3	0.0191376	2.01412
ENSG00000105988	NHP2P1	0.0192164	1.76958
ENSG00000279792	RP11-893F2.18	0.0193719	1.83357
ENSG00000184178	SCFD2	0.0193779	2.24635
ENSG00000198792	TMEM184B	0.0194349	1.58894
ENSG00000090861	AARS	0.0195528	2.17817
ENSG00000275120	RP11-182J1.17	0.0196703	-1.97144
ENSG00000136161	RCBTB2	0.0197098	-2.25662
ENSG00000275294	RP11-428O18.6	0.0197262	1.66377
ENSG00000260027	HOXB7	0.0197712	-186.656
ENSG00000205041	CTC-425O23.2	0.0197762	1.73277
ENSG00000132274	TRIM22	0.0198257	2.36191
ENSG00000187479	C11orf96	0.0198825	2.20902
ENSG00000134775	FHOD3	0.0198981	1.81555
ENSG00000120057	SFRP5	0.0199159	10.9488
ENSG00000228253	MT-ATP8	0.0199186	-1.95922
ENSG00000277203	F8A1	0.0199451	6.40454
ENSG00000198948	MFAP3L	0.0199952	1.79583
ENSG00000124370	MCEE	0.0200387	1.75515
ENSG00000198938	MT-CO3	0.0201591	-2.50415
ENSG00000164116	GUCY1A3	0.0201841	2.18237
ENSG00000108947	EFNB3	0.0202289	-1.54947
ENSG00000115486	GGCX	0.0202667	1.51369
ENSG00000100418	DESI1	0.020287	1.69798
ENSG00000237641	RP11-690I21.1	0.0203456	-2.92913
ENSG00000272017	RP1-199J3.7	0.0205587	-2.36944
ENSG00000167114	SLC27A4	0.020702	2.2126
ENSG00000225889	AC074289.1	0.0208385	-2.55884
ENSG00000125430	HS3ST3B1	0.0208591	6.28946
ENSG00000240373	SEC62-AS1	0.0208813	-2.78306
ENSG00000259969	RP11-999E24.3	0.0209098	-1.54466
ENSG00000109689	STIM2	0.0209416	1.81763
ENSG00000257342	RP11-571M6.7	0.0210399	-1.52973
ENSG00000186918	ZNF395	0.0210496	-2.08627
ENSG00000226232	RP11-419C5.2	0.0210531	2.67563
ENSG00000270574	RP11-171I2.2	0.021097	-7.20482
ENSG00000164180	TMEM161B	0.0211343	-1.6981
ENSG00000188738	FSIP2	0.0212026	-6.15934
ENSG00000275611	RP11-291I6.2	0.021406	-9.40326
ENSG00000240288	GHRLOS	0.0214419	2.71644
ENSG00000237154	MCFD2P1	0.0214559	-1.98695
ENSG00000250379	RP11-23P13.4	0.0214785	1.51928
ENSG00000164949	GEM	0.0215416	1.86633
ENSG00000228305	AC016734.2	0.0215808	1.54163
ENSG00000277224	HIST1H2BF	0.0216219	-8.51789
ENSG00000279329	CTD-2553L13.9	0.0217391	-2.94004
ENSG00000261669	CTD-2515A14.1	0.0218263	-2.05463
ENSG00000265763	ZNF488	0.0218824	-2.51632
ENSG00000140650	PMM2	0.0219548	2.76202
ENSG00000198814	GK	0.0219772	-1.61926
ENSG00000177302	TOP3A	0.022116	1.79893
ENSG00000215481	BCRP3	0.0221869	2.75083
ENSG00000188452	CERKL	0.0223335	-3.5352
ENSG00000224318	CHL1-AS2	0.0224093	140.423
ENSG00000182934	SRPR	0.0224306	2.59871
ENSG00000260899	RP11-2C24.4	0.0225089	1.92689
ENSG00000130772	MED18	0.0225374	2.53153
ENSG00000273456	RP11-686O6.2	0.022571	2.02807
ENSG00000279413	AC112497.1	0.0226834	2.2498
ENSG00000158710	TAGLN2	0.0227548	-2.41173
ENSG00000264109	MIR4712	0.0227597	3.3474
ENSG00000174788	PCP2	0.0227823	2.37883
ENSG00000177606	JUN	0.0228723	-3.27558
ENSG00000132801	ZSWIM3	0.0229434	1.70693
ENSG00000209482	SNORD83A	0.0231067	2.02963
ENSG00000267396	RP11-845C23.3	0.0231068	1.94948
ENSG00000271133	CTA-293F17.1	0.0231389	-1.93555
ENSG00000229750	AC096649.2	0.02315	-2.22338
ENSG00000265688	MAFG-AS1	0.0232152	2.0096
ENSG00000255909	PDCD5P1	0.0232179	1.68906
ENSG00000095932	SMIM24	0.0232444	-10.8622
ENSG00000198429	ZNF69	0.0234071	1.78337
ENSG00000165511	C10orf25	0.0234334	1.85321
ENSG00000172789	HOXC5	0.023618	-501.637
ENSG00000175376	EIF1AD	0.0236581	1.52222
ENSG00000279766	RP11-642A1.2	0.0236822	-6.52909
ENSG00000106636	YKT6	0.0237593	1.52299
ENSG00000168884	TNIP2	0.0238011	1.59474
ENSG00000175832	ETV4	0.0238912	-1.79749
ENSG00000184441	AP001062.7	0.0239125	-1.5044
ENSG00000107317	PTGDS	0.0240828	13.8279
ENSG00000140067	FAM181A	0.0240957	1.75667
ENSG00000170677	SOCS6	0.0240963	-1.52927
ENSG00000105732	ZNF574	0.0243396	1.51656
ENSG00000088325	TPX2	0.0243899	-2.92734
ENSG00000114107	CEP70	0.0244255	-1.9231
ENSG00000142002	DPP9	0.0244815	1.78645
ENSG00000225670	CADM3-AS1	0.0246876	-2.29769
ENSG00000213588	ZBTB9	0.0249626	1.74607
ENSG00000210191	MT-TL2	0.0249808	2.65436
ENSG00000121297	TSHZ3	0.0250473	-2.15705
ENSG00000145990	GFOD1	0.0251055	1.6971
ENSG00000110756	HPS5	0.0252318	1.55085
ENSG00000153823	PID1	0.025236	2.83255
ENSG00000265649	MIR4709	0.0252395	1.65095
ENSG00000273403	RP11-329B9.3	0.0253111	2.70486
ENSG00000280227	RP11-454F8.3	0.0255723	-3.5763
ENSG00000179761	PIPOX	0.0256537	-3.14845
ENSG00000162076	FLYWCH2	0.0256712	-1.5629
ENSG00000122548	KIAA0087	0.0258322	4.05859
ENSG00000145908	ZNF300	0.0259452	-10.4934
ENSG00000107175	CREB3	0.0260113	1.54021
ENSG00000122592	HOXA7	0.0261007	-143.974
ENSG00000179933	C14orf119	0.0261916	1.76822
ENSG00000108511	HOXB6	0.026352	-1365.75
ENSG00000139278	GLIPR1	0.0264323	-2.09779
ENSG00000099330	OCEL1	0.0264423	1.50478
ENSG00000279758	RP11-752G15.10	0.0264503	2.48052
ENSG00000142327	RNPEPL1	0.026473	1.8722
ENSG00000164283	ESM1	0.0264973	-18.6421
ENSG00000222611	AL355388.1	0.0265733	2.33946
ENSG00000187135	VSTM2B	0.0266299	2.54741
ENSG00000218510	LINC00339	0.0266603	1.75452
ENSG00000267280	TBX2-AS1	0.0267515	-88.8913
ENSG00000280029	CH17-140K24.2	0.0267868	-13.2317
ENSG00000122912	SLC25A16	0.0268137	1.84793
ENSG00000162728	KCNJ9	0.0269252	2.06309
ENSG00000257663	RP11-1100L3.7	0.0270541	2.38277
ENSG00000120278	PLEKHG1	0.0274012	-2.47497
ENSG00000100100	PIK3IP1	0.0274697	-2.28826
ENSG00000265666	RARA-AS1	0.0275203	-2.14314
ENSG00000167775	CD320	0.0275436	1.65644
ENSG00000260060	RP11-388M20.1	0.0275562	4.29989
ENSG00000278677	HIST1H2AM	0.0275905	-3.6788
ENSG00000277299	RP11-837J7.4	0.0276874	-1.78081
ENSG00000240137	ERICH6-AS1	0.0277063	-2.74448
ENSG00000224097	RP11-472B18.1	0.0277229	4.48159
ENSG00000174292	TNK1	0.0277241	1.51901
ENSG00000066583	ISOC1	0.0278519	-2.37553
ENSG00000165271	NOL6	0.0279036	2.08887
ENSG00000168806	LCMT2	0.02794	1.98401
ENSG00000265808	SEC22B	0.027974	1.74799
ENSG00000058262	SEC61A1	0.0280512	1.58458
ENSG00000116649	SRM	0.0283117	1.93781
ENSG00000095951	HIVEP1	0.0283564	-1.52354
ENSG00000197769	MAP1LC3C	0.0284521	-6.42165
ENSG00000228252	COL6A4P2	0.0286281	-3.85279
ENSG00000175595	ERCC4	0.0286292	1.6596
ENSG00000235280	MCF2L-AS1	0.0287559	4.24374
ENSG00000148840	PPRC1	0.0287818	2.31171
ENSG00000184005	ST6GALNAC3	0.028829	-2.3674
ENSG00000279332	RP11-799B12.1	0.0288325	1.98386
ENSG00000226800	CACTIN-AS1	0.0288464	1.53915
ENSG00000131094	C1QL1	0.0290469	2.18414
ENSG00000141576	RNF157	0.0291726	1.68207
ENSG00000124635	HIST1H2BJ	0.0291849	-3.96942
ENSG00000255959	RP11-804A23.2	0.0292091	1.73061
ENSG00000184602	SNN	0.0292545	1.89537
ENSG00000227725	GCOM2	0.0293512	1.50805
ENSG00000273015	LINC00938	0.0293632	-1.70322
ENSG00000279520	RP11-20I23.2	0.0293728	3.32216
ENSG00000141232	TOB1	0.0294035	2.41357
ENSG00000256661	A2ML1-AS1	0.0294051	-2.06288
ENSG00000198793	MTOR	0.0294341	1.5699
ENSG00000176428	VPS37D	0.0294446	-1.6314
ENSG00000162300	ZFPL1	0.0294988	1.77071
ENSG00000233101	HOXB-AS3	0.0295289	-404.064
ENSG00000187498	COL4A1	0.0295857	-2.05546
ENSG00000101236	RNF24	0.0295971	1.60431
ENSG00000119737	GPR75	0.0296018	3.02103
ENSG00000130725	UBE2M	0.0296126	1.70926
ENSG00000160439	RDH13	0.0296244	1.56817
ENSG00000166432	ZMAT1	0.0296654	-2.08024
ENSG00000255529	POLR2M	0.0298183	-1.55289
ENSG00000113739	STC2	0.0300436	-2.427
ENSG00000234661	CHL1-AS1	0.0302361	136.048
ENSG00000249898	CTD-2541M15.1	0.0302527	1.50972
ENSG00000149636	DSN1	0.0302677	1.97525
ENSG00000180596	HIST1H2BC	0.0302842	-3.56886
ENSG00000158321	AUTS2	0.030486	1.86269
ENSG00000159842	ABR	0.030506	1.51581
ENSG00000197483	ZNF628	0.0305391	1.58643
ENSG00000274403	CTD-2036P10.6	0.0306286	1.61061
ENSG00000148377	IDI2	0.0307156	1.8627
ENSG00000110048	OSBP	0.0307694	1.6066
ENSG00000124191	TOX2	0.0308778	-2.45559
ENSG00000231519	AC007285.7	0.0309111	-3.493
ENSG00000186222	BLOC1S4	0.0309638	1.74105
ENSG00000138646	HERC5	0.0310561	14.9607
ENSG00000188176	SMTNL2	0.0311083	-2.00231
ENSG00000226432	CTD-2015B23.2	0.0312215	1.60321
ENSG00000272078	RP4-734G22.3	0.0312873	-1.77269
ENSG00000113211	PCDHB6	0.0315031	-3.57206
ENSG00000272155	RP11-707M3.3	0.0315754	4.54239
ENSG00000117010	ZNF684	0.0315915	1.54266
ENSG00000184232	OAF	0.0316196	-2.61418
ENSG00000050426	LETMD1	0.0316818	-1.70397
ENSG00000204381	LAYN	0.0317207	2.19805
ENSG00000160285	LSS	0.0318154	1.82761
ENSG00000198553	KCNRG	0.0318524	-1.51208
ENSG00000270066	SCARNA2	0.0318772	-7.74859
ENSG00000273802	HIST1H2BG	0.0320563	-8.06148
ENSG00000250786	SNHG18	0.03211	2.11866
ENSG00000134363	FST	0.0321193	8.00997
ENSG00000174607	UGT8	0.0322087	-1.87865
ENSG00000278249	SCARNA2	0.0322844	-7.73635
ENSG00000198886	MT-ND4	0.0322858	-2.05926
ENSG00000198840	MT-ND3	0.0323401	-2.04733
ENSG00000131019	ULBP3	0.0323933	3.49407
ENSG00000230163	RP5-997D16.2	0.032494	2.37888
ENSG00000142408	CACNG8	0.0325256	1.63147
ENSG00000243414	TICAM2	0.0326887	1.83119
ENSG00000162980	ARL5A	0.0327334	-1.54007
ENSG00000145476	CYP4V2	0.0327853	-2.37947
ENSG00000125378	BMP4	0.0328626	3.74692
ENSG00000272037	KB-431C1.5	0.0328978	-2.20675
ENSG00000266413	RP11-88L24.4	0.0329903	-6.0785
ENSG00000033100	CHPF2	0.0331046	1.72951
ENSG00000254633	RP11-23J9.7	0.0332851	-1.819
ENSG00000167562	ZNF701	0.0333338	1.59284
ENSG00000273597	RP11-392A14.9	0.0333416	2.74258
ENSG00000149050	ZNF214	0.0334399	-2.27686
ENSG00000279242	RP11-195O1.5	0.033484	-5.19508
ENSG00000233073	AC005009.2	0.0334983	-1.98118
ENSG00000138035	PNPT1	0.0336079	1.50742
ENSG00000267786	AF038458.3	0.0336497	2.87094
ENSG00000266709	MGC12916	0.0336829	4.34343
ENSG00000269481	CTD-2521M24.6	0.0338785	1.72222
ENSG00000276376	U7	0.0338785	2.24251
ENSG00000005108	THSD7A	0.0340243	3.3177
ENSG00000256967	RP11-273B20.1	0.0340638	-2.08268
ENSG00000274602	PI4KAP1	0.0342009	6.44169
ENSG00000244165	P2RY11	0.0342801	1.68288
ENSG00000274712	RP11-147L13.15	0.0343489	-1.59801
ENSG00000224243	LINC00403	0.0343522	2.21829
ENSG00000204622	HLA-J	0.0344301	-2.20534
ENSG00000257065	RP3-468K18.5	0.0344725	2.00439
ENSG00000213886	UBD	0.0345161	-86.2501
ENSG00000197714	ZNF460	0.0347914	-1.61092
ENSG00000122863	CHST3	0.0349301	-1.79391
ENSG00000184357	HIST1H1B	0.0349499	-4.85937
ENSG00000273262	RP11-18I14.11	0.0349575	-1.82158
ENSG00000132825	PPP1R3D	0.0350277	1.60173
ENSG00000133519	ZDHHC8P1	0.0350908	-2.95715
ENSG00000203778	FAM229B	0.0353004	-1.88184
ENSG00000125650	PSPN	0.0353196	1.80706
ENSG00000238278	ALG1L6P	0.0353831	1.60158
ENSG00000213694	S1PR3	0.0353954	4.67111
ENSG00000268613	CTD-2620I22.7	0.0354089	1.81544
ENSG00000278177	RP11-632L2.2	0.0354483	-3.56474
ENSG00000196696	PDXDC2P	0.0354906	2.1744
ENSG00000174851	YIF1A	0.0356453	2.05913
ENSG00000174996	KLC2	0.0357956	1.50895
ENSG00000152076	CCDC74B	0.0358164	-2.07155
ENSG00000155657	TTN	0.0358667	-3.21339
ENSG00000269929	RP11-2B6.2	0.0358937	2.95825
ENSG00000181016	LSMEM1	0.0360205	2.07112
ENSG00000268309	CTD-3222D19.11	0.0361808	1.99825
ENSG00000139880	CDH24	0.036198	-1.79345
ENSG00000135736	CCDC102A	0.0362688	-2.03008
ENSG00000136950	ARPC5L	0.0363321	1.64616
ENSG00000112576	CCND3	0.0365475	1.82941
ENSG00000199785	SNORA52	0.0365908	4.29383
ENSG00000278948	RP5-1039K5.12	0.0366063	1.63879
ENSG00000166228	PCBD1	0.0367925	-1.53433
ENSG00000128606	LRRC17	0.0367972	-4.23233
ENSG00000127526	SLC35E1	0.0369092	1.50969
ENSG00000223476	VN1R42P	0.0373871	2.76409
ENSG00000197409	HIST1H3D	0.0374313	-17.3901
ENSG00000123395	ATG101	0.0374874	1.74026
ENSG00000257698	RP11-620J15.3	0.0374972	-1.53548
ENSG00000244005	NFS1	0.0375783	1.51019
ENSG00000108587	GOSR1	0.037701	1.8431
ENSG00000276398	RMST_9	0.037786	-2.54959
ENSG00000164659	KIAA1324L	0.0378262	-3.82438
ENSG00000122970	IFT81	0.0379435	-1.66811
ENSG00000066455	GOLGA5	0.0379692	1.66204
ENSG00000269378	ITGB1P1	0.0381154	-1.8578
ENSG00000212027	MIR374B	0.038178	4.88318
ENSG00000090470	PDCD7	0.0382602	1.55892
ENSG00000170561	IRX2	0.0384036	2.21662
ENSG00000160097	FNDC5	0.0384434	-7.55391
ENSG00000269044	CTC-429P9.3	0.0385854	1.90862
ENSG00000181773	GPR3	0.0386255	4.41546
ENSG00000168040	FADD	0.0386298	1.92553
ENSG00000224842	RP11-123K19.1	0.0386339	-1.79583
ENSG00000279161	CTB-12A17.2	0.0386378	2.59024
ENSG00000181965	NEUROG1	0.0387349	3.30563
ENSG00000162377	COA7	0.0388111	2.16289
ENSG00000243368	MCCC1-AS1	0.0388525	-1.57213
ENSG00000269867	CTD-2583A14.8	0.0390017	1.84753
ENSG00000257178	MIR10A	0.0390846	-132.445
ENSG00000278224	PRICKLE4	0.0390962	-1.65212
ENSG00000175606	TMEM70	0.0391742	1.60057
ENSG00000131398	KCNC3	0.0392656	-122.276
ENSG00000256481	RP11-21A7A.4	0.0392702	1.79442
ENSG00000087338	GMCL1	0.0392722	1.69147
ENSG00000232104	RFX3-AS1	0.0392963	-3.01795
ENSG00000269973	RP11-95D17.1	0.0394789	2.58907
ENSG00000087086	FTL	0.0394792	3.89464
ENSG00000124608	AARS2	0.0395514	1.64229
ENSG00000182810	DDX28	0.0395574	3.17158
ENSG00000208839	SNORA35	0.0395706	6.76288
ENSG00000243667	WDR92	0.0396196	1.51605
ENSG00000214160	ALG3	0.0397155	1.6293
ENSG00000226210	WASH7P	0.03974	-3.81421
ENSG00000141391	SLMO1	0.0399494	2.1761
ENSG00000242797	GLYCTK-AS1	0.0400683	-1.95664
ENSG00000274985	PTCHD3P1	0.0401205	12.5954
ENSG00000039068	CDH1	0.0401917	-5.81533
ENSG00000278921	EPB41L4A-AS2	0.0402892	3.08694
ENSG00000167216	KATNAL2	0.0404278	-1.67988
ENSG00000130956	HABP4	0.0404855	1.50394
ENSG00000011021	CLCN6	0.0405346	1.63819
ENSG00000175213	ZNF408	0.0406026	1.59232
ENSG00000114648	KLHL18	0.04063	1.54753
ENSG00000146233	CYP39A1	0.0406868	-3.63868
ENSG00000131152	RP11-178L8.4	0.0406998	-1.62899
ENSG00000212125	TAS2R15P	0.0407048	-2.76597
ENSG00000276488	CTD-2537I9.18	0.0409258	2.12989
ENSG00000234546	RP3-510D11.2	0.0410402	2.29892
ENSG00000060762	MPC1	0.041127	8.67806
ENSG00000207572	MIR363	0.0413217	8.65871
ENSG00000170775	GPR37	0.0413928	-2.30589
ENSG00000129159	KCNC1	0.0415168	1.93395
ENSG00000183454	GRIN2A	0.0415394	2.68954
ENSG00000198711	SSBP3-AS1	0.0415523	1.92248
ENSG00000273901	CTD-2619J13.27	0.0415739	1.57537
ENSG00000197405	C5AR1	0.0416319	-2.86865
ENSG00000272540	XXbac-BPG252P9.9	0.0416662	1.51385
ENSG00000260065	CTA-445C9.15	0.0416938	3.77271
ENSG00000276008	RP11-137H15.4	0.0417595	2.39151
ENSG00000179611	DGKZP1	0.0417617	1.53262
ENSG00000231587	SNORD62B	0.041793	1.98668
ENSG00000145390	USP53	0.0418753	-2.09198
ENSG00000015153	YAF2	0.0420268	-1.60668
ENSG00000267512	CTC-250I14.3	0.0421423	1.71999
ENSG00000253676	TAGLN2P1	0.0424925	-2.45773
ENSG00000196922	ZNF252P	0.0425818	5.09379
ENSG00000278730	LINC00674	0.042659	-1.77757
ENSG00000183155	RABIF	0.0427727	1.52476
ENSG00000213782	DDX47	0.0428955	-1.59827
ENSG00000090615	GOLGA3	0.042922	2.3315
ENSG00000271964	RP11-415F23.2	0.0430704	3.27306
ENSG00000034677	RNF19A	0.0431542	-1.50696
ENSG00000118257	NRP2	0.0432494	-2.86676
ENSG00000277200	RP11-74E22.8	0.0432852	2.00106
ENSG00000128165	ADM2	0.0433708	3.89924
ENSG00000135111	TBX3	0.0433925	-202.839
ENSG00000157020	SEC13	0.0435867	1.83687
ENSG00000239415	AP001469.9	0.0436311	1.53514
ENSG00000160613	PCSK7	0.0437359	1.65213
ENSG00000139514	SLC7A1	0.0438154	2.74596
ENSG00000275713	HIST1H2BH	0.0439151	-5.69101
ENSG00000103966	EHD4	0.043948	2.3557
ENSG00000270497	RP1-290F12.3	0.0440184	2.92653
ENSG00000136235	GPNMB	0.0441374	71.1329
ENSG00000008118	CAMK1G	0.0442994	-1.59374
ENSG00000234912	SNHG20	0.0444137	1.84262
ENSG00000252464	RN7SKP70	0.0444328	-1.92973
ENSG00000120068	HOXB8	0.0444664	-1853.34
ENSG00000139645	ANKRD52	0.044605	1.58052
ENSG00000250081	CTD-2116N20.1	0.044649	4.40026
ENSG00000115274	INO80B	0.0449451	-1.54225
ENSG00000140743	CDR2	0.0449509	1.84892
ENSG00000224050	RP1-90G24.6	0.0450097	8.45976
ENSG00000130766	SESN2	0.0450945	2.31135
ENSG00000259244	RP11-182J1.12	0.0451419	2.10251
ENSG00000187860	CCDC157	0.045303	-1.6079
ENSG00000277048	AL353644.10	0.0454668	-5.97073
ENSG00000273658	PCBP2-OT1	0.045582	-2.28731
ENSG00000186908	ZDHHC17	0.045637	-1.73568
ENSG00000130204	TOMM40	0.0456924	1.51688
ENSG00000254432	RP11-33I11.2	0.0458341	-2.88564
ENSG00000255750	RP11-283G6.5	0.0459774	-2.94703
ENSG00000253251	CTC-534A2.2	0.0460826	1.53352
ENSG00000154783	FGD5	0.0462292	-2.16072
ENSG00000256633	RP11-169D4.2	0.0463158	2.22208
ENSG00000202198	RN7SK	0.0463219	-2.85315
ENSG00000132640	BTBD3	0.0465645	-1.54803
ENSG00000128242	GAL3ST1	0.0465688	1.85518
ENSG00000255142	AP006621.6	0.0467019	1.95341
ENSG00000172244	C5orf34	0.0467118	-2.03754
ENSG00000120616	EPC1	0.0469198	-1.51342
ENSG00000198899	MT-ATP6	0.0469741	-1.74912
ENSG00000231177	LINC00852	0.0469931	1.76122
ENSG00000274828	RP11-567M16.6	0.0470799	-1.75292
ENSG00000127364	TAS2R4	0.0470805	2.4107
ENSG00000270923	TAS2R6P	0.0470841	2.1117
ENSG00000244879	GABPB1-AS1	0.0471423	2.55326
ENSG00000165272	AQP3	0.0472083	1.57742
ENSG00000047056	WDR37	0.0473065	1.50504
ENSG00000013275	PSMC4	0.047384	1.54315
ENSG00000170606	HSPA4	0.0474205	1.72576
ENSG00000175147	TMEM51-AS1	0.047534	1.63195
ENSG00000102890	ELMO3	0.0475731	1.77482
ENSG00000184384	MAML2	0.0475939	-2.26506
ENSG00000262434	RP11-676J12.8	0.0476099	-1.93005
ENSG00000188483	IER5L	0.0479211	-2.18123
ENSG00000122574	WIPF3	0.047989	2.00587
ENSG00000171865	RNASEH1	0.0481213	1.5583
ENSG00000240950	RP11-372E1.1	0.0481424	1.52059
ENSG00000170959	DCDC1	0.04823	-2.1906
ENSG00000270804	CTD-2583A14.11	0.048256	2.20943
ENSG00000255433	AP000479.1	0.0484077	-18.4213
ENSG00000185189	NRBP2	0.0484278	-1.69744
ENSG00000271092	TMEM56-RWDD3	0.0485367	-1.95133
ENSG00000138622	HCN4	0.0486423	2.31855
ENSG00000254721	RP11-805J14.5	0.0486589	1.96654
ENSG00000164107	HAND2	0.0487514	-99.9767
ENSG00000165591	FAAH2	0.0487666	-2.81609
ENSG00000206573	THUMPD3-AS1	0.0488658	1.59694
ENSG00000099256	PRTFDC1	0.0488812	-1.7403
ENSG00000107518	ATRNL1	0.0490015	-1.56213
ENSG00000132603	NIP7	0.0491025	1.85746
ENSG00000230733	AC092171.4	0.0491749	1.54425
ENSG00000103260	METRN	0.0492628	-1.59665
ENSG00000196890	HIST3H2BB	0.0492808	-2.63582
ENSG00000168496	FEN1	0.0493621	1.84934
ENSG00000127863	TNFRSF19	0.0493725	-1.5132
ENSG00000225216	AC007362.3	0.0493867	-5.16613
ENSG00000106004	HOXA5	0.0495068	-3348.92
ENSG00000249435	CTD-2224J9.7	0.0495734	2.78133
ENSG00000164815	ORC5	0.0496087	-1.65367
ENSG00000253851	RP11-318M2.3	0.0498409	-2.10653
ENSG00000165312	OTUD1	0.0498602	-1.80421
ENSG00000272455	RP4-758J18.13	0.0499785	2.66182

## Sheet: AD E3 vs. Con-E3
Column ID	Gene_name	p-value(AD * E3 vs. Normal * E3)	Fold-Change(AD * E3 vs. Normal * E3)
ENSG00000160113	NR2F6	1.36479e-05	-2.38921
ENSG00000128536	CDHR3	6.88729e-05	4.13848
ENSG00000124535	WRNIP1	9.46615e-05	1.87898
ENSG00000240219	RP11-430C7.5	9.76164e-05	10.3234
ENSG00000275231	RMST_4	0.000101287	11.4811
ENSG00000165233	C9orf89	0.0001157	-1.83441
ENSG00000075399	VPS9D1	0.000123197	2.11694
ENSG00000135637	CCDC142	0.000174504	1.54231
ENSG00000197362	ZNF786	0.000241111	-1.52359
ENSG00000135472	FAIM2	0.000265984	-7.3817
ENSG00000174177	CTU2	0.000270117	-2.71641
ENSG00000061337	LZTS1	0.000367398	-5.72454
ENSG00000260091	RP11-33B1.4	0.000411288	4.27458
ENSG00000174483	BBS1	0.000454156	2.33703
ENSG00000137496	IL18BP	0.00047601	2.21148
ENSG00000268525	CTB-59C6.3	0.000502959	-2.59356
ENSG00000088448	ANKRD10	0.000529172	1.84749
ENSG00000112769	LAMA4	0.000569576	-21.9495
ENSG00000185008	ROBO2	0.000614642	-6.65122
ENSG00000119650	IFT43	0.000694359	2.61054
ENSG00000272906	RP11-533E19.7	0.0007054	2.29293
ENSG00000164306	PRIMPOL	0.000754165	1.9213
ENSG00000273570	RMST_5	0.000820819	4.07701
ENSG00000279457	FO538757.2	0.000904599	2.92627
ENSG00000197296	FITM2	0.000912638	-2.93238
ENSG00000203896	LIME1	0.000991212	2.20913
ENSG00000198763	MT-ND2	0.00103536	1.75131
ENSG00000270171	RP11-338N10.1	0.00108084	3.95835
ENSG00000235703	LINC00894	0.00121806	7.27269
ENSG00000144406	UNC80	0.00125565	1.8688
ENSG00000183426	NPIPA1	0.00127769	3.61848
ENSG00000108799	EZH1	0.00132514	2.03405
ENSG00000224165	DNAJC27-AS1	0.001333	3.63423
ENSG00000145632	PLK2	0.00147992	-3.67609
ENSG00000185324	CDK10	0.00151873	3.68503
ENSG00000184465	WDR27	0.0015302	2.38832
ENSG00000273702	RP11-758H9.2	0.00154251	2.06497
ENSG00000101255	TRIB3	0.00155234	-2.53007
ENSG00000232640	RP1-266L20.2	0.00158163	-2.66488
ENSG00000260108	RP11-140H17.1	0.00167608	-1.636
ENSG00000154914	USP43	0.00170798	9.21886
ENSG00000188315	C3orf62	0.00173617	2.4619
ENSG00000213366	GSTM2	0.00173746	2.74475
ENSG00000168026	TTC21A	0.0017733	3.73234
ENSG00000124216	SNAI1	0.00179121	-12.8788
ENSG00000135929	CYP27A1	0.00179695	-5.80467
ENSG00000044446	PHKA2	0.00185241	2.05288
ENSG00000124466	LYPD3	0.00191847	-2.56902
ENSG00000119541	VPS4B	0.0019451	-2.09962
ENSG00000178188	SH2B1	0.00199303	2.25698
ENSG00000272356	RP5-1112D6.8	0.00199674	3.90493
ENSG00000259330	INAFM2	0.00200545	-2.08683
ENSG00000181035	SLC25A42	0.00200933	-1.65367
ENSG00000222009	BTBD19	0.00201263	7.77153
ENSG00000171067	C11orf24	0.00202826	-2.9278
ENSG00000213199	ASIC3	0.00205274	3.1568
ENSG00000105329	TGFB1	0.00210747	-2.27236
ENSG00000166833	NAV2	0.00212937	-4.27428
ENSG00000179979	CRIPAK	0.00213443	2.06308
ENSG00000136807	CDK9	0.00214115	2.31869
ENSG00000261549	RP11-320A16.1	0.00214339	1.68912
ENSG00000157796	WDR19	0.00216552	2.87909
ENSG00000167371	PRRT2	0.00219458	3.13255
ENSG00000177105	RHOG	0.00235304	-2.96348
ENSG00000272599	RP11-152N13.16	0.00235454	2.6085
ENSG00000105939	ZC3HAV1	0.00237361	-6.30243
ENSG00000103429	BFAR	0.00242043	-2.01815
ENSG00000143061	IGSF3	0.00244023	-2.13573
ENSG00000262663	RP11-497H17.1	0.00251147	3.29781
ENSG00000224940	PRRT4	0.00257943	-7.21613
ENSG00000164039	BDH2	0.00263828	3.17402
ENSG00000279972	RP11-354G16.1	0.00273898	63.6377
ENSG00000144867	SRPRB	0.0029568	-2.33597
ENSG00000027847	B4GALT7	0.00301986	-1.70067
ENSG00000269095	AC010646.3	0.00312904	-2.81492
ENSG00000048545	GUCA1A	0.00314152	-3.30666
ENSG00000248550	OTX2-AS1	0.00316905	72.4638
ENSG00000075826	SEC31B	0.00318089	11.3049
ENSG00000050767	COL23A1	0.00319156	-34.8389
ENSG00000268049	CTD-2619J13.9	0.00322229	2.53006
ENSG00000196814	MVB12B	0.00322782	-1.73726
ENSG00000275224	MIR6501	0.00323317	-3.73104
ENSG00000143858	SYT2	0.00327416	-17.1278
ENSG00000256043	CTSO	0.0033092	-114.438
ENSG00000181830	SLC35C1	0.0033154	-1.84587
ENSG00000173992	CCS	0.00337322	1.55562
ENSG00000111145	ELK3	0.00347363	-5.97215
ENSG00000143614	GATAD2B	0.00348631	1.60355
ENSG00000166130	IKBIP	0.00357001	-1.94838
ENSG00000158715	SLC45A3	0.00365484	-3.6556
ENSG00000278802	RMST_8	0.00369042	8.26352
ENSG00000106069	CHN2	0.00375269	6.06081
ENSG00000168243	GNG4	0.00375737	-2.96328
ENSG00000124212	PTGIS	0.00383037	-2.38533
ENSG00000095139	ARCN1	0.00385188	-2.05387
ENSG00000207561	MIR635	0.00388055	-7.65642
ENSG00000173366	TLR9	0.00393679	-1.5782
ENSG00000120594	PLXDC2	0.00395776	7.77865
ENSG00000213923	CSNK1E	0.00395977	1.5588
ENSG00000272034	SNORD14A	0.0040128	-6.54377
ENSG00000124523	SIRT5	0.00408135	1.9634
ENSG00000006451	RALA	0.00412218	-1.56574
ENSG00000272752	STAG3L5P-PVRIG2P-PILRB	0.0041619	4.26524
ENSG00000273321	RP11-621L6.3	0.00418309	9.56867
ENSG00000251188	RP11-478C6.6	0.00423098	3.64517
ENSG00000184144	CNTN2	0.00424641	-31.0944
ENSG00000240038	AMY2B	0.00425807	4.53785
ENSG00000165272	AQP3	0.00427278	-14.3083
ENSG00000250571	GLI4	0.00427785	2.8262
ENSG00000103994	ZNF106	0.00431149	-1.67236
ENSG00000275294	RP11-428O18.6	0.00432297	6.48393
ENSG00000107831	FGF8	0.00442052	32.6403
ENSG00000130829	DUSP9	0.00458822	-3.0187
ENSG00000102904	TSNAXIP1	0.00459649	5.55608
ENSG00000215440	NPEPL1	0.00460511	2.77963
ENSG00000239636	RP4-728D4.2	0.0046299	3.49764
ENSG00000203760	CENPW	0.0047006	2.17261
ENSG00000183833	MAATS1	0.00472036	5.26857
ENSG00000250786	SNHG18	0.00475825	-29.4803
ENSG00000183908	LRRC55	0.00485258	-3.74609
ENSG00000099840	IZUMO4	0.00488242	18.8786
ENSG00000090432	MUL1	0.0048899	-1.6156
ENSG00000271133	CTA-293F17.1	0.00492973	11.7602
ENSG00000114450	GNB4	0.00495442	-3.23436
ENSG00000164684	ZNF704	0.00500316	1.70284
ENSG00000270179	RP11-159N11.4	0.00505554	3.01409
ENSG00000164830	OXR1	0.00507483	-1.60362
ENSG00000273211	RP13-131K19.7	0.00518147	4.20611
ENSG00000127399	LRRC61	0.00519674	8.64714
ENSG00000136842	TMOD1	0.00520171	-1.52564
ENSG00000109625	CPZ	0.00534505	-305.913
ENSG00000183891	TTC32	0.0053526	2.28506
ENSG00000117477	CCDC181	0.00535749	3.15993
ENSG00000049130	KITLG	0.00536701	-3.3604
ENSG00000005469	CROT	0.00541278	3.14218
ENSG00000250397	RP11-1391J7.1	0.00543198	4.63983
ENSG00000205041	CTC-425O23.2	0.0054798	6.0113
ENSG00000196123	KIAA0895L	0.00549438	1.57271
ENSG00000144061	NPHP1	0.00553779	4.03674
ENSG00000268006	PTOV1-AS1	0.00557024	2.41414
ENSG00000163875	MEAF6	0.00558843	2.35243
ENSG00000183010	PYCR1	0.00573519	-3.17025
ENSG00000125753	VASP	0.00586024	-2.69706
ENSG00000174628	IQCK	0.00590661	3.1863
ENSG00000258199	RP11-977G19.5	0.00593128	2.67723
ENSG00000176014	TUBB6	0.00593859	-2.2323
ENSG00000213089	PDCL3P5	0.00596116	7.01626
ENSG00000134001	EIF2S1	0.00599346	-1.68062
ENSG00000151023	ENKUR	0.00606132	3.02777
ENSG00000259404	EFTUD1P1	0.00613111	12.5518
ENSG00000100239	PPP6R2	0.00615201	1.56863
ENSG00000255343	RP11-299M14.2	0.00616089	5.90097
ENSG00000196526	AFAP1	0.00617517	-3.51753
ENSG00000176087	SLC35A4	0.00620122	-1.70169
ENSG00000153823	PID1	0.00620806	-37.2876
ENSG00000164077	MON1A	0.00624329	-2.6246
ENSG00000204950	LRRC10B	0.00627893	10.0964
ENSG00000267698	AC002116.7	0.00628111	-2.44353
ENSG00000130055	GDPD2	0.00632912	1.92524
ENSG00000177731	FLII	0.00640976	-1.86544
ENSG00000273901	CTD-2619J13.27	0.00643489	7.51273
ENSG00000261840	RP11-146F11.1	0.0064836	2.05646
ENSG00000237310	GS1-124K5.4	0.00649538	3.69571
ENSG00000113643	RARS	0.00649986	-1.79458
ENSG00000102053	ZC3H12B	0.00652801	3.0514
ENSG00000105221	AKT2	0.00656473	2.69795
ENSG00000123505	AMD1	0.00661079	-1.59739
ENSG00000124406	ATP8A1	0.00665304	-2.11769
ENSG00000173209	AHSA2	0.00666863	2.6479
ENSG00000196411	EPHB4	0.00667835	-1.80336
ENSG00000279576	MALAT1;	0.00669635	1.90166
ENSG00000107438	PDLIM1	0.00671103	-40.3117
ENSG00000183506	PI4KAP2	0.00671552	2.74287
ENSG00000235194	PPP1R3E	0.00672148	3.44099
ENSG00000198858	R3HDM4	0.00678438	-1.62602
ENSG00000274698	RP11-71L14.4	0.0067846	5.847
ENSG00000261093	CTD-3126B10.1	0.00679844	-1.58406
ENSG00000105671	DDX49	0.00679974	-2.31361
ENSG00000025156	HSF2	0.00680222	1.85303
ENSG00000102172	SMS	0.00685054	4.15579
ENSG00000086696	HSD17B2	0.00685589	39.2653
ENSG00000167178	ISLR2	0.00688771	3.81532
ENSG00000164953	TMEM67	0.00696409	2.47022
ENSG00000139974	SLC38A6	0.00707471	2.94143
ENSG00000206418	RAB12	0.00708453	2.08253
ENSG00000111707	SUDS3	0.00709415	1.58688
ENSG00000261996	CTC-281F24.1	0.00719778	2.0078
ENSG00000079974	RABL2B	0.00723286	3.4014
ENSG00000256029	RP11-190A12.7	0.00727154	22.0478
ENSG00000039650	PNKP	0.00729205	2.10754
ENSG00000128591	FLNC	0.00734313	-16.5276
ENSG00000106397	PLOD3	0.00738062	-2.25346
ENSG00000170153	RNF150	0.00742462	-2.64571
ENSG00000198814	GK	0.00745422	4.14395
ENSG00000213650	RP11-760D2.7	0.00747344	-2.90785
ENSG00000169062	UPF3A	0.00758997	2.38576
ENSG00000151640	DPYSL4	0.00763919	-2.4161
ENSG00000182796	TMEM198B	0.0077105	2.49253
ENSG00000095380	NANS	0.00784411	-3.53823
ENSG00000167103	PIP5KL1	0.00787913	2.68643
ENSG00000226525	RPS7P10	0.00795031	1.65706
ENSG00000259468	RP11-1084A12.2	0.00796701	3.27717
ENSG00000115183	TANC1	0.00797262	3.22659
ENSG00000226754	RP5-1024G6.5	0.00800017	1.86622
ENSG00000125354	SEPT6	0.00810261	-3.70617
ENSG00000135502	SLC26A10	0.00811458	3.13814
ENSG00000131473	ACLY	0.00812582	-1.73044
ENSG00000185614	FAM212A	0.00814623	-8.94754
ENSG00000142046	TMEM91	0.0081511	2.09963
ENSG00000176868	RP11-334J6.7	0.00824567	2.21932
ENSG00000255959	RP11-804A23.2	0.00824571	-5.94294
ENSG00000257621	FLJ31306	0.00824595	2.06725
ENSG00000104960	PTOV1	0.00827407	1.58675
ENSG00000164116	GUCY1A3	0.00827612	-8.08062
ENSG00000114626	ABTB1	0.0083482	3.3772
ENSG00000129194	SOX15	0.00835685	1.97059
ENSG00000186787	SPIN2B	0.00836914	-1.67367
ENSG00000185615	PDIA2	0.008417	2.49076
ENSG00000149571	KIRREL3	0.00843507	-4.52299
ENSG00000159079	C21orf59	0.0084358	2.50716
ENSG00000170004	CHD3	0.00848021	2.32539
ENSG00000158470	B4GALT5	0.00849677	-1.78133
ENSG00000254453	NAV2-AS2	0.00850054	-4.46628
ENSG00000103245	NARFL	0.00863609	2.23196
ENSG00000108515	ENO3	0.00867107	-1.57881
ENSG00000069399	BCL3	0.00867677	-8.84057
ENSG00000205853	RFPL3S	0.00868907	3.26592
ENSG00000171189	GRIK1	0.00870158	-3.61503
ENSG00000083838	ZNF446	0.00875657	2.17293
ENSG00000155363	MOV10	0.00878624	3.3973
ENSG00000275454	CTD-2026K11.4	0.00887001	-3.77248
ENSG00000247049	CTC-338M12.7	0.00894457	1.92524
ENSG00000142082	SIRT3	0.00902936	1.57379
ENSG00000279119	AC006449.2	0.00903244	3.07015
ENSG00000168267	PTF1A	0.00906361	-139.476
ENSG00000230435	AC004160.4	0.00907015	-48.7217
ENSG00000108352	RAPGEFL1	0.0090801	3.53598
ENSG00000188599	NPIPP1	0.00908106	5.90132
ENSG00000245060	LINC00847	0.00922088	-19.3398
ENSG00000165895	ARHGAP42	0.00924406	-3.09426
ENSG00000255909	PDCD5P1	0.00931749	-4.14038
ENSG00000241769	LINC00893	0.00932386	13.3534
ENSG00000135074	ADAM19	0.00937345	-4.17917
ENSG00000272476	RP1-191J18.66	0.00938685	-1.82794
ENSG00000117298	ECE1	0.00945777	-5.93918
ENSG00000144026	ZNF514	0.00953626	3.24101
ENSG00000138002	IFT172	0.00954807	2.74737
ENSG00000166347	CYB5A	0.00963836	-5.73495
ENSG00000257698	RP11-620J15.3	0.00963998	4.34118
ENSG00000147894	C9orf72	0.00964042	3.05949
ENSG00000120705	ETF1	0.00968367	-1.62095
ENSG00000220744	RPL5P18	0.00970968	-1.60314
ENSG00000131094	C1QL1	0.00973162	-10.2498
ENSG00000128298	BAIAP2L2	0.00977185	2.99514
ENSG00000257489	RP11-175P13.3	0.00991952	10.8278
ENSG00000166262	FAM227B	0.00994697	1.68002
ENSG00000224914	LINC00863	0.00997487	2.84942
ENSG00000115935	WIPF1	0.00999515	-3.06499
ENSG00000184441	AP001062.7	0.0100136	2.95544
ENSG00000272661	RP4-548D19.3	0.0100569	5.75984
ENSG00000157823	AP3S2	0.0100846	-1.66366
ENSG00000235436	DPY19L2P4	0.0101038	11.5036
ENSG00000133027	PEMT	0.0101352	-2.14724
ENSG00000199477	SNORA31	0.010137	-4.76091
ENSG00000171303	KCNK3	0.0101485	-10.457
ENSG00000165684	SNAPC4	0.0101626	1.9688
ENSG00000224066	RP4-622L5.7	0.0101861	4.11033
ENSG00000171456	ASXL1	0.0101877	1.6705
ENSG00000175279	APITD1	0.0101894	2.4773
ENSG00000249835	VCAN-AS1	0.0101964	-2.89156
ENSG00000055208	TAB2	0.0102457	2.07491
ENSG00000176155	CCDC57	0.0102518	4.10874
ENSG00000092094	OSGEP	0.010322	2.29562
ENSG00000183458	RP11-958N24.1	0.0103469	3.10302
ENSG00000270325	BNIP3P9	0.0103743	-6.129
ENSG00000233695	GAS6-AS1	0.0104518	2.73305
ENSG00000076864	RAP1GAP	0.0104943	-2.22787
ENSG00000148143	ZNF462	0.0106226	2.08504
ENSG00000180875	GREM2	0.0106549	-9.40062
ENSG00000225439	BOLA3-AS1	0.0106842	-1.73866
ENSG00000166922	SCG5	0.0106874	-13.0902
ENSG00000161996	WDR90	0.0107361	4.49411
ENSG00000070718	AP3M2	0.0107828	1.8105
ENSG00000203965	EFCAB7	0.0108072	1.92767
ENSG00000213578	CPLX3	0.0108154	5.27978
ENSG00000078043	PIAS2	0.0108689	1.6911
ENSG00000114423	CBLB	0.0109797	-2.51865
ENSG00000148225	WDR31	0.0110719	1.66627
ENSG00000170542	SERPINB9	0.011078	-92.8732
ENSG00000141522	ARHGDIA	0.0111766	-3.35087
ENSG00000275327	RP11-234G16.4	0.0111889	-6.44179
ENSG00000111961	SASH1	0.0112128	-1.53382
ENSG00000263603	CTD-2349P21.5	0.0112719	2.53352
ENSG00000198920	KIAA0753	0.0114132	2.66819
ENSG00000170959	DCDC1	0.0114514	16.6665
ENSG00000187624	C17orf97	0.0114541	2.64472
ENSG00000188013	MEIS3P2	0.0114942	-8.83818
ENSG00000224842	RP11-123K19.1	0.0115571	-6.40486
ENSG00000254894	NAV2-AS1	0.0116368	-4.81722
ENSG00000278919	AP006285.3	0.0116476	3.31622
ENSG00000104852	SNRNP70	0.0116487	2.0786
ENSG00000180891	CUEDC1	0.0116495	2.17026
ENSG00000011485	PPP5C	0.0116623	1.62598
ENSG00000148908	RGS10	0.0117505	-79.7587
ENSG00000162572	SCNN1D	0.0118778	5.59292
ENSG00000170561	IRX2	0.0119004	-11.9363
ENSG00000128283	CDC42EP1	0.011945	-26.2114
ENSG00000231611	AP006216.11	0.0119695	-2.18637
ENSG00000080947	CROCCP3	0.0120212	3.29182
ENSG00000251503	APITD1-CORT	0.0121333	2.69517
ENSG00000105948	TTC26	0.012155	2.52598
ENSG00000132122	SPATA6	0.0122696	1.84016
ENSG00000269145	AC007192.6	0.0123766	2.20121
ENSG00000177666	PNPLA2	0.0124002	2.22493
ENSG00000185164	NOMO2	0.012454	-3.15113
ENSG00000134987	WDR36	0.0124662	-1.72473
ENSG00000273000	KB-1572G7.2	0.0125003	3.05205
ENSG00000234710	AC060834.3	0.0126874	-302.07
ENSG00000137411	VARS2	0.0127431	2.32607
ENSG00000186765	FSCN2	0.0127951	7.24785
ENSG00000180815	MAP3K15	0.0127998	1.52221
ENSG00000252355	RN7SKP287	0.0128037	3.12504
ENSG00000250240	CTD-2154I11.2	0.0128186	-3.8423
ENSG00000168061	SAC3D1	0.0128268	-2.84935
ENSG00000204420	C6orf25	0.012868	1.72984
ENSG00000138757	G3BP2	0.0129321	-2.00534
ENSG00000165424	ZCCHC24	0.0129408	-5.60379
ENSG00000236106	AC010729.2	0.0130087	8.15393
ENSG00000242479	RP11-383G6.4	0.0130493	2.67572
ENSG00000197380	DACT3	0.013064	-2.81112
ENSG00000257800	FNBP1P1	0.0130722	40.5218
ENSG00000263388	CTC-297N7.10	0.0130917	-3.65879
ENSG00000170961	HAS2	0.0131042	-58.0728
ENSG00000204311	DFNB59	0.0132119	3.51291
ENSG00000234793	AC114730.7	0.0132359	4.99173
ENSG00000258334	RP11-161H23.9	0.0132638	-144.959
ENSG00000178665	ZNF713	0.0133931	1.59719
ENSG00000176912	TYMSOS	0.0134058	-2.50492
ENSG00000171155	C1GALT1C1	0.0134105	1.7606
ENSG00000197769	MAP1LC3C	0.0134237	104.921
ENSG00000052723	SIKE1	0.01344	-1.66338
ENSG00000125733	TRIP10	0.0135875	-1.87845
ENSG00000187446	CHP1	0.0135924	-1.94869
ENSG00000226415	TPI1P1	0.0136576	-2.12082
ENSG00000089335	ZNF302	0.0136791	1.60559
ENSG00000078596	ITM2A	0.013746	-20.4647
ENSG00000114805	PLCH1	0.0137672	2.89785
ENSG00000101353	MROH8	0.0138049	1.50271
ENSG00000231305	RP11-723O4.2	0.0138558	5.25449
ENSG00000198520	C1orf228	0.0138912	10.2146
ENSG00000256349	CTD-3074O7.11	0.0139324	2.12101
ENSG00000128965	CHAC1	0.0139339	-10.9543
ENSG00000006459	KDM7A	0.0140827	-2.28962
ENSG00000096872	IFT74	0.0141119	1.95611
ENSG00000077454	LRCH4	0.0142968	1.67045
ENSG00000019582	CD74	0.0143082	-4.84516
ENSG00000262903	RP11-235E17.6	0.0143234	14.6282
ENSG00000204634	TBC1D8	0.0143562	1.50044
ENSG00000268521	VN1R83P	0.014385	2.61322
ENSG00000233087	AC073869.1	0.014421	-1.59478
ENSG00000011243	AKAP8L	0.0144597	1.86232
ENSG00000259314	CTD-3065B20.3	0.0144736	1.88472
ENSG00000175711	B3GNTL1	0.014483	2.94759
ENSG00000111664	GNB3	0.0145087	6.27488
ENSG00000276166	CTD-2600O9.2	0.0145328	2.25053
ENSG00000105245	NUMBL	0.014534	-1.63919
ENSG00000156170	NDUFAF6	0.0146482	2.47475
ENSG00000124067	SLC12A4	0.0148319	-2.23443
ENSG00000100325	ASCC2	0.0148453	-1.70658
ENSG00000231728	LL0XNC01-116E7.2	0.0148725	6.84841
ENSG00000101445	PPP1R16B	0.0149685	-7.15891
ENSG00000267940	RP11-290F24.6	0.0149835	1.60879
ENSG00000226143	RP1-138B7.5	0.015071	4.04134
ENSG00000169126	ARMC4	0.015177	2.83547
ENSG00000171813	PWWP2B	0.0152441	-2.08232
ENSG00000111058	ACSS3	0.0152678	2.65907
ENSG00000165028	NIPSNAP3B	0.0153072	-3.83372
ENSG00000279022	RP11-250B2.4	0.0153157	-2.82417
ENSG00000169972	PUSL1	0.0153375	-2.07052
ENSG00000208839	SNORA35	0.0154453	199.53
ENSG00000109046	WSB1	0.0154718	2.58704
ENSG00000197102	DYNC1H1	0.0155331	-1.94571
ENSG00000270035	RP11-338N10.2	0.0155859	9.88133
ENSG00000108960	MMD	0.0156342	-2.11919
ENSG00000272600	AC007308.7	0.0156903	-1.73524
ENSG00000185189	NRBP2	0.0158545	5.01023
ENSG00000230626	RP11-286H14.4	0.0159063	-2.29995
ENSG00000164949	GEM	0.0159692	3.44354
ENSG00000154240	CEP112	0.0159721	2.59801
ENSG00000115457	IGFBP2	0.0161158	-2.57646
ENSG00000113209	PCDHB5	0.016182	156.506
ENSG00000232352	SEMA3B-AS1	0.0161924	8.10414
ENSG00000122786	CALD1	0.0162107	-4.30413
ENSG00000115274	INO80B	0.0163756	3.47925
ENSG00000140443	IGF1R	0.0163862	1.76355
ENSG00000099326	MZF1	0.0164074	5.5359
ENSG00000188176	SMTNL2	0.0164161	-5.16699
ENSG00000269968	RP5-940J5.9	0.0164404	-3.33517
ENSG00000178605	GTPBP6	0.0164758	1.79009
ENSG00000242294	STAG3L5P	0.0164943	4.49948
ENSG00000039068	CDH1	0.0165351	-115.524
ENSG00000100379	KCTD17	0.0165402	2.01804
ENSG00000151693	ASAP2	0.0165437	2.7043
ENSG00000154978	VOPP1	0.0165542	2.09458
ENSG00000137076	TLN1	0.0166001	-1.607
ENSG00000121716	PILRB	0.0166199	3.44186
ENSG00000196449	YRDC	0.0166595	-1.94375
ENSG00000238917	SNORD10	0.0166614	-4.15418
ENSG00000271848	RP11-464F9.21	0.0167027	1.9737
ENSG00000187091	PLCD1	0.0167599	-5.63406
ENSG00000261114	RP11-325K4.2	0.0167727	-3.074
ENSG00000163155	LYSMD1	0.0168212	1.77539
ENSG00000005108	THSD7A	0.0168269	-18.8407
ENSG00000233016	SNHG7	0.0168683	-1.74848
ENSG00000142408	CACNG8	0.0169483	3.20904
ENSG00000187135	VSTM2B	0.0169964	-7.4136
ENSG00000261002	RP11-546B15.1	0.0170015	-1.67103
ENSG00000272588	RP11-440L14.4	0.0170349	6.34639
ENSG00000222046	DCDC2B	0.0171468	6.77749
ENSG00000141002	TCF25	0.0171584	1.6633
ENSG00000254064	CTD-2530N21.4	0.0171979	-2.47335
ENSG00000110888	CAPRIN2	0.0172324	2.43232
ENSG00000056487	PHF21B	0.0173205	-2.04845
ENSG00000103528	SYT17	0.0173315	6.03391
ENSG00000244257	PKD1P1	0.0173555	1.75335
ENSG00000187479	C11orf96	0.0173798	-4.23314
ENSG00000118503	TNFAIP3	0.0173938	-16.6635
ENSG00000181541	MAB21L2	0.0174682	-57.9032
ENSG00000270100	RP11-130L8.1	0.0175757	-6.26047
ENSG00000103978	TMEM87A	0.0175861	-1.57349
ENSG00000119812	FAM98A	0.0176234	-1.79751
ENSG00000141570	CBX8	0.0176557	2.19729
ENSG00000100504	PYGL	0.0176712	-5.38034
ENSG00000224078	SNHG14	0.0176941	3.66661
ENSG00000154864	PIEZO2	0.0177248	-21.5877
ENSG00000131591	C1orf159	0.0177678	2.09744
ENSG00000136738	STAM	0.0178366	-1.52377
ENSG00000139445	FOXN4	0.0178402	25.6892
ENSG00000035403	VCL	0.0178911	-2.6949
ENSG00000234585	CCT6P3	0.0179004	2.61758
ENSG00000140367	UBE2Q2	0.0179484	-1.92007
ENSG00000269227	RP11-345P4.6	0.0181311	4.44556
ENSG00000132661	NXT1	0.0181962	-1.8595
ENSG00000244560	RP4-800G7.2	0.018213	3.11582
ENSG00000279159	MIR6818	0.0182238	2.30467
ENSG00000259945	CTD-2012K14.3	0.0182662	-1.82067
ENSG00000146858	ZC3HAV1L	0.0183509	-109.351
ENSG00000177728	KIAA0195	0.0183888	1.90595
ENSG00000138413	IDH1	0.0184234	-2.01012
ENSG00000100201	DDX17	0.0184234	1.95394
ENSG00000210174	MT-TR	0.0184546	-2.76526
ENSG00000103365	GGA2	0.0184575	1.98864
ENSG00000117691	NENF	0.0185108	-1.65795
ENSG00000187860	CCDC157	0.0185528	3.62332
ENSG00000179455	MKRN3	0.0185653	2.23057
ENSG00000165669	FAM204A	0.0186433	1.69236
ENSG00000012822	CALCOCO1	0.0186778	2.44834
ENSG00000239779	WBP1	0.0187169	1.82943
ENSG00000132274	TRIM22	0.0187724	4.48975
ENSG00000119328	FAM206A	0.0187813	1.88907
ENSG00000251079	BMS1P2	0.0187913	1.87762
ENSG00000262246	CORO7	0.0188166	-3.67279
ENSG00000108830	RND2	0.0188249	-8.9245
ENSG00000273618	RP11-66N24.7	0.0188813	4.44945
ENSG00000255863	AC073610.5	0.0189022	-1.61628
ENSG00000127415	IDUA	0.0189412	6.00381
ENSG00000157227	MMP14	0.0189685	-12.6202
ENSG00000089876	DHX32	0.0190195	2.27833
ENSG00000216285	RP11-490H24.5	0.0190875	-4.51894
ENSG00000137504	CREBZF	0.0190974	1.81244
ENSG00000279255	LA16c-380A1.2	0.0191379	13.2802
ENSG00000268120	CTD-3193O13.11	0.0191507	1.9509
ENSG00000125378	BMP4	0.019176	-19.4747
ENSG00000135406	PRPH	0.0192077	-169.538
ENSG00000132801	ZSWIM3	0.0192316	-2.70486
ENSG00000137802	MAPKBP1	0.0192488	1.67015
ENSG00000129675	ARHGEF6	0.0193258	2.27187
ENSG00000163923	RPL39L	0.0193474	-4.66167
ENSG00000234420	ZNF37BP	0.0194181	2.43851
ENSG00000152076	CCDC74B	0.0195509	5.45192
ENSG00000238280	RP11-436D10.3	0.019557	-3.38448
ENSG00000129757	CDKN1C	0.0196023	-3.81344
ENSG00000179277	MEIS3P1	0.0196031	-4.85707
ENSG00000274712	RP11-147L13.15	0.0197031	2.89651
ENSG00000185800	DMWD	0.019731	1.72796
ENSG00000140497	SCAMP2	0.0197433	-1.75751
ENSG00000278952	RP11-399J13.2	0.0198579	11.4076
ENSG00000077348	EXOSC5	0.0198996	-2.78189
ENSG00000127663	KDM4B	0.0199138	-1.77757
ENSG00000183826	BTBD9	0.0199203	1.59631
ENSG00000213856	VDAC1P2	0.0199677	-2.45448
ENSG00000085998	POMGNT1	0.0200213	2.04602
ENSG00000082014	SMARCD3	0.0200456	3.43413
ENSG00000272159	RP11-350N15.6	0.0200628	2.09366
ENSG00000102471	NDFIP2	0.0200697	-2.99675
ENSG00000106012	IQCE	0.0200874	3.26919
ENSG00000243414	TICAM2	0.0200913	-3.75781
ENSG00000207765	AL132780.1	0.0201319	-3.70382
ENSG00000214021	TTLL3	0.0201546	2.79961
ENSG00000132716	DCAF8	0.0201658	2.19202
ENSG00000224243	LINC00403	0.0202344	5.94817
ENSG00000116030	SUMO1	0.0204237	1.52318
ENSG00000259216	RP11-227D13.2	0.0204614	-3.30176
ENSG00000260851	RP11-403P17.5	0.0205903	5.80614
ENSG00000271383	NBPF14	0.0205958	3.05631
ENSG00000160999	SH2B2	0.0205996	-1.9297
ENSG00000168495	POLR3D	0.0206008	-2.08143
ENSG00000183929	DUSP5P1	0.0208751	22.6095
ENSG00000232389	RP11-134K13.2	0.0208936	5.83806
ENSG00000259485	CTD-2147F2.1	0.0209111	29.3364
ENSG00000100836	PABPN1	0.0209278	3.34492
ENSG00000177042	TMEM80	0.0209422	5.13375
ENSG00000095637	SORBS1	0.0209472	-2.6517
ENSG00000134954	ETS1	0.020963	-64.3314
ENSG00000162994	CLHC1	0.0210559	3.06231
ENSG00000168487	BMP1	0.021056	-2.19971
ENSG00000223820	CFL1P1	0.0211579	1.78818
ENSG00000188542	DUSP28	0.0212524	1.99334
ENSG00000148053	NTRK2	0.0212855	-12.5016
ENSG00000187498	COL4A1	0.021535	-4.23641
ENSG00000188878	FBF1	0.0215581	5.10114
ENSG00000235919	ASH1L-AS1	0.0215898	2.23304
ENSG00000107562	CXCL12	0.0215966	-10.9436
ENSG00000101158	NELFCD	0.021606	1.86139
ENSG00000136243	NUPL2	0.0216863	1.6241
ENSG00000146151	HMGCLL1	0.0217496	-3.42068
ENSG00000232553	AC006026.10	0.0217884	-1.75899
ENSG00000229152	ANKRD10-IT1	0.0218049	2.24141
ENSG00000104142	VPS18	0.0218123	-1.87534
ENSG00000277311	Six3os1_2	0.0218167	2022.58
ENSG00000269106	CTD-2619J13.23	0.0218201	2.35781
ENSG00000110721	CHKA	0.021874	2.9447
ENSG00000157827	FMNL2	0.0219378	1.86347
ENSG00000131943	C19orf12	0.0219463	-1.79555
ENSG00000165511	C10orf25	0.0219693	-2.95556
ENSG00000230177	RP5-1112D6.4	0.0219732	4.04157
ENSG00000106638	TBL2	0.0220109	-1.57674
ENSG00000160781	PAQR6	0.0220139	5.11902
ENSG00000272146	RP11-755B10.4	0.0220154	3.25342
ENSG00000226696	LENG8-AS1	0.0220216	2.61679
ENSG00000230910	RP3-525N10.2	0.0220976	2.26742
ENSG00000172613	RAD9A	0.022098	2.98039
ENSG00000268434	AC011530.4	0.0221028	1.98591
ENSG00000140481	CCDC33	0.0221165	16.4831
ENSG00000270149	RP11-544M22.13	0.0221193	-6.64176
ENSG00000135862	LAMC1	0.022143	-2.15076
ENSG00000265590	AP000275.65	0.0222846	2.32738
ENSG00000238278	ALG1L6P	0.0222857	2.76923
ENSG00000158373	HIST1H2BD	0.0224292	4.08694
ENSG00000181322	NME9	0.0224885	7.50848
ENSG00000185621	LMLN	0.0225108	2.86045
ENSG00000253710	ALG11	0.0225696	-2.46677
ENSG00000240344	PPIL3	0.0225714	1.61051
ENSG00000154358	OBSCN	0.0226426	6.35936
ENSG00000139714	MORN3	0.022688	2.17648
ENSG00000109501	WFS1	0.0227743	-1.54304
ENSG00000197757	HOXC6	0.0227779	-101.346
ENSG00000178498	DTX3	0.022778	2.51606
ENSG00000185345	PARK2	0.0228191	1.79458
ENSG00000107338	SHB	0.0228502	2.50486
ENSG00000249898	CTD-2541M15.1	0.0229165	2.24491
ENSG00000197747	S100A10	0.0229915	-761.481
ENSG00000128159	TUBGCP6	0.0230211	2.65314
ENSG00000245261	RP3-330M21.5	0.0230802	1.61473
ENSG00000181904	C5orf24	0.023288	-1.58204
ENSG00000203950	FAM127B	0.0233444	-1.52347
ENSG00000119943	PYROXD2	0.0233497	1.6251
ENSG00000153832	FBXO36	0.0234697	1.63782
ENSG00000105988	NHP2P1	0.0234748	-2.39752
ENSG00000160226	C21orf2	0.0234806	2.51606
ENSG00000278224	PRICKLE4	0.023503	3.04515
ENSG00000160767	FAM189B	0.0235893	-1.73219
ENSG00000004534	RBM6	0.0236039	1.86521
ENSG00000275719	CTB-147N14.6	0.0236139	-3.83957
ENSG00000158528	PPP1R9A	0.0236306	2.76674
ENSG00000280029	CH17-140K24.2	0.0237638	106.624
ENSG00000114850	SSR3	0.0237862	-2.97341
ENSG00000179761	PIPOX	0.0238751	7.55778
ENSG00000173811	CCDC13-AS1	0.0239621	41.7481
ENSG00000279833	RP4-742C19.13	0.0240768	1.80942
ENSG00000100528	CNIH1	0.0241034	-1.70477
ENSG00000158769	F11R	0.0241061	-6.35771
ENSG00000140044	JDP2	0.0241169	-5.82926
ENSG00000222611	AL355388.1	0.0241584	-4.55963
ENSG00000148803	FUOM	0.0243873	-2.99171
ENSG00000166501	PRKCB	0.0243931	-11.9043
ENSG00000103356	EARS2	0.0244202	-1.82009
ENSG00000231943	PGM5P4-AS1	0.0244292	298.771
ENSG00000170962	PDGFD	0.0244302	2.72281
ENSG00000105849	TWISTNB	0.0244928	-1.8883
ENSG00000167978	SRRM2	0.0245007	1.99408
ENSG00000196214	ZNF766	0.0245036	-1.62845
ENSG00000169567	HINT1	0.0246339	2.03335
ENSG00000131462	TUBG1	0.0247164	-1.57292
ENSG00000259185	RP11-56B16.4	0.0247614	-1.91114
ENSG00000168785	TSPAN5	0.0248204	-1.78195
ENSG00000167394	ZNF668	0.024827	-1.97977
ENSG00000183963	SMTN	0.0248441	-2.98853
ENSG00000183715	OPCML	0.0248567	5.01249
ENSG00000160298	C21orf58	0.0248991	2.41543
ENSG00000081870	HSPB11	0.0249048	1.79003
ENSG00000263069	CTD-2047H16.4	0.0249207	5.26724
ENSG00000177943	MAMDC4	0.024931	2.58127
ENSG00000265106	Z93241.1	0.0249525	1.84874
ENSG00000113211	PCDHB6	0.0249647	11.4975
ENSG00000177000	MTHFR	0.0249824	1.66557
ENSG00000103966	EHD4	0.0250036	-7.0902
ENSG00000228305	AC016734.2	0.025012	-1.97637
ENSG00000166432	ZMAT1	0.0250586	3.89172
ENSG00000198712	MT-CO2	0.0251179	2.13108
ENSG00000273784	RP11-78J21.7	0.0251425	-1.78954
ENSG00000113739	STC2	0.0254174	-5.17382
ENSG00000137692	DCUN1D5	0.0254565	-1.60914
ENSG00000142303	ADAMTS10	0.025493	2.18711
ENSG00000238258	RP11-342D11.2	0.0255841	-25.1384
ENSG00000139625	MAP3K12	0.0256606	2.1402
ENSG00000136866	ZFP37	0.0256978	2.06002
ENSG00000173214	KIAA1919	0.0258078	3.93593
ENSG00000123268	ATF1	0.0258571	1.72192
ENSG00000268575	RP1-283E3.8	0.0258575	2.80581
ENSG00000172638	EFEMP2	0.0258685	-5.24481
ENSG00000128039	SRD5A3	0.0258816	-1.81947
ENSG00000273628	RP11-756A22.7	0.0259077	-2.31805
ENSG00000083544	TDRD3	0.0259419	2.37502
ENSG00000100243	CYB5R3	0.0259874	-2.0317
ENSG00000185513	L3MBTL1	0.0260013	2.67919
ENSG00000174574	AKIRIN1	0.0260404	-1.83176
ENSG00000067082	KLF6	0.026128	-2.08212
ENSG00000182685	BRICD5	0.0261422	2.69338
ENSG00000124251	TP53TG5	0.0261635	4.53483
ENSG00000145476	CYP4V2	0.0261759	5.24216
ENSG00000177108	ZDHHC22	0.0262192	-5.63333
ENSG00000145506	NKD2	0.0262883	-2.29685
ENSG00000106683	LIMK1	0.0263075	-1.83015
ENSG00000104899	AMH	0.0263558	69.8756
ENSG00000223764	RP11-54O7.3	0.0263978	5.60084
ENSG00000152518	ZFP36L2	0.0264008	5.8754
ENSG00000160051	IQCC	0.0264384	3.49194
ENSG00000139767	SRRM4	0.0264591	-3.25848
ENSG00000280273	AF131216.1	0.0265024	-5.86086
ENSG00000276742	RP11-500G22.4	0.0266541	9.41593
ENSG00000167889	MGAT5B	0.0267393	-1.9035
ENSG00000257151	PWAR6	0.0267407	1.95219
ENSG00000073605	GSDMB	0.0267844	1.77221
ENSG00000150630	VEGFC	0.0268034	-3.3357
ENSG00000108107	RPL28	0.0268449	-1.88108
ENSG00000148377	IDI2	0.026848	-3.10726
ENSG00000163482	STK36	0.0269136	3.51284
ENSG00000133878	DUSP26	0.0269209	-6.08274
ENSG00000166997	CNPY4	0.0269301	1.98483
ENSG00000164112	TMEM155	0.0269796	1140.9
ENSG00000127445	PIN1	0.0270002	-1.51775
ENSG00000105732	ZNF574	0.0270065	-1.9548
ENSG00000185633	NDUFA4L2	0.0270689	-33.6524
ENSG00000187066	TMEM262	0.027129	-2.33556
ENSG00000072110	ACTN1	0.0273273	-2.29858
ENSG00000122376	FAM35A	0.0273797	-1.61507
ENSG00000153786	ZDHHC7	0.0274317	-1.74761
ENSG00000138623	SEMA7A	0.0274739	-5.02683
ENSG00000137497	NUMA1	0.0274998	2.10151
ENSG00000103494	RPGRIP1L	0.0275209	1.55358
ENSG00000267270	PARD6G-AS1	0.0275503	1.83634
ENSG00000280239	CTB-50L17.8	0.0275628	6.84268
ENSG00000160838	LRRC71	0.0275907	48.4143
ENSG00000124444	ZNF576	0.0276716	-1.57974
ENSG00000122970	IFT81	0.0277247	2.78746
ENSG00000259969	RP11-999E24.3	0.0277997	1.89128
ENSG00000229124	VIM-AS1	0.0278314	-4.00293
ENSG00000073910	FRY	0.0278627	-3.7134
ENSG00000213420	GPC2	0.0278938	-1.60294
ENSG00000140876	NUDT7	0.027926	1.99003
ENSG00000261474	RP11-452L6.1	0.0280025	4.08208
ENSG00000243708	PLA2G4B	0.0280272	4.27585
ENSG00000275409	RP11-131L12.4	0.0280885	3.90841
ENSG00000152127	MGAT5	0.028126	-1.71106
ENSG00000237641	RP11-690I21.1	0.0281694	4.67568
ENSG00000186453	FAM228A	0.028172	3.60575
ENSG00000146021	KLHL3	0.0281777	2.02314
ENSG00000132109	TRIM21	0.0281932	-2.55663
ENSG00000237976	RP11-126K1.6	0.0282159	2.04996
ENSG00000108518	PFN1	0.0282481	-1.63151
ENSG00000139880	CDH24	0.0282598	3.09615
ENSG00000078687	TNRC6C	0.0282841	1.94527
ENSG00000276550	HERC2P2	0.0282854	1.7703
ENSG00000167565	SERTAD3	0.0283216	-1.8059
ENSG00000271743	CTD-2541M15.3	0.0284133	8.60267
ENSG00000159147	DONSON	0.0284403	1.67732
ENSG00000196422	PPP1R26	0.0284494	1.75617
ENSG00000163617	KIAA1407	0.0285015	4.71637
ENSG00000180425	C11orf71	0.0285335	1.65913
ENSG00000164434	FABP7	0.0285675	9.12021
ENSG00000279630	AC190387.1	0.0286221	-12.1385
ENSG00000234062	RP11-308D16.2	0.0286694	7.03672
ENSG00000169992	NLGN2	0.0286865	2.65781
ENSG00000153790	C7orf31	0.0287053	-3.46085
ENSG00000279382	RP11-449J21.3	0.0288674	5.54035
ENSG00000198168	SVIP	0.0288694	-3.42042
ENSG00000143653	SCCPDH	0.0288781	1.62359
ENSG00000269590	CTD-2192J16.24	0.0289037	-1.75263
ENSG00000107890	ANKRD26	0.0289479	1.71421
ENSG00000163001	CFAP36	0.0289904	2.3406
ENSG00000062038	CDH3	0.0290069	-9.44374
ENSG00000184160	ADRA2C	0.0290449	1.95362
ENSG00000262831	RP11-498C9.2	0.0290971	-3.67554
ENSG00000005206	SPPL2B	0.0291093	2.07359
ENSG00000210825	SNORA40	0.0291765	3.55279
ENSG00000166025	AMOTL1	0.0292022	-2.14247
ENSG00000108641	B9D1	0.0292345	3.42529
ENSG00000278867	RP11-640N20.4	0.0292409	3.853
ENSG00000269194	AC006942.4	0.0292544	4.21697
ENSG00000171914	TLN2	0.0292741	-3.80707
ENSG00000183401	CCDC159	0.0293826	1.77086
ENSG00000101444	AHCY	0.029408	-3.04498
ENSG00000136425	CIB2	0.0294377	-1.56967
ENSG00000120278	PLEKHG1	0.0294509	4.40489
ENSG00000226210	WASH7P	0.029583	14.2551
ENSG00000134363	FST	0.0295962	-40.0362
ENSG00000181472	ZBTB2	0.0296094	-1.56449
ENSG00000116285	ERRFI1	0.0296895	-2.63274
ENSG00000049246	PER3	0.0297249	3.04904
ENSG00000128833	MYO5C	0.0298303	6.9429
ENSG00000130714	POMT1	0.0298476	2.11073
ENSG00000267105	CTD-2369P2.4	0.0298788	-1.78757
ENSG00000134013	LOXL2	0.029987	-6.58522
ENSG00000164307	ERAP1	0.0299964	-2.39707
ENSG00000199545	RNA5SP195	0.0300142	3.68063
ENSG00000271853	RP1-178F15.5	0.0300815	-2.00564
ENSG00000271721	RP11-337C18.9	0.0300893	-2.90833
ENSG00000205138	SDHAF1	0.0302831	-3.89087
ENSG00000227719	AC006042.6	0.0302836	-9.25272
ENSG00000271776	RP11-52L5.6	0.0303101	-137.464
ENSG00000135454	B4GALNT1	0.0303339	2.57042
ENSG00000182544	MFSD5	0.0303521	-1.72434
ENSG00000180879	SSR4	0.0303538	-1.78741
ENSG00000106636	YKT6	0.0303579	-1.87582
ENSG00000213740	SERBP1P1	0.030426	-1.66723
ENSG00000137814	HAUS2	0.0304942	-1.79411
ENSG00000196230	TUBB	0.0305021	-1.67495
ENSG00000148824	MTG1	0.0305096	1.84883
ENSG00000185275	CD24P4	0.0305171	-7.89092
ENSG00000171246	NPTX1	0.0305642	2.15184
ENSG00000184178	SCFD2	0.0306023	-2.95847
ENSG00000260396	AC012065.7	0.0306333	-6.91971
ENSG00000206530	CFAP44	0.0306472	3.3225
ENSG00000148219	ASTN2	0.030655	-3.31217
ENSG00000089091	DZANK1	0.0307088	3.08642
ENSG00000276007	RP11-358L22.3	0.0307385	2.82986
ENSG00000100625	SIX4	0.0307744	-1.9443
ENSG00000266241	MIR5047	0.0308381	-2.82778
ENSG00000169446	MMGT1	0.0308549	-2.10405
ENSG00000262434	RP11-676J12.8	0.0308846	4.07701
ENSG00000187535	IFT140	0.0309813	2.60685
ENSG00000135312	HTR1B	0.0309993	-96.2288
ENSG00000010310	GIPR	0.0310423	2.7067
ENSG00000088986	DYNLL1	0.0310507	2.14421
ENSG00000231443	AC024937.6	0.031058	2.7256
ENSG00000127564	PKMYT1	0.0311317	1.84589
ENSG00000197302	ZNF720	0.0311487	-1.92945
ENSG00000152192	POU4F1	0.0311687	-188.863
ENSG00000019549	SNAI2	0.0311982	-65.0204
ENSG00000278970	HEIH	0.0311999	-15.3075
ENSG00000138674	SEC31A	0.0312204	-1.78692
ENSG00000197405	C5AR1	0.0313683	7.9986
ENSG00000277161	PIGW	0.0313689	-2.33105
ENSG00000277809	Six3os1_4	0.0313689	2244
ENSG00000274944	GJA9-MYCBP	0.031375	1.75829
ENSG00000140718	FTO	0.031432	-1.65736
ENSG00000177519	RPRM	0.0314598	-2.77643
ENSG00000099282	TSPAN15	0.0314751	-3.6265
ENSG00000100429	HDAC10	0.0315146	2.57738
ENSG00000259203	RP11-209K10.2	0.0315396	-400.818
ENSG00000167615	LENG8	0.0315926	3.0519
ENSG00000112576	CCND3	0.0316707	-3.02386
ENSG00000238105	GOLGA2P5	0.0316788	17.0366
ENSG00000272540	XXbac-BPG252P9.9	0.0316898	-2.2572
ENSG00000119522	DENND1A	0.0317607	1.8349
ENSG00000015171	ZMYND11	0.0317636	1.8621
ENSG00000204525	HLA-C	0.0317978	-2.86349
ENSG00000269894	RP11-1020A11.1	0.0318048	3.38403
ENSG00000262633	RP11-156P1.2	0.0318159	-1.76412
ENSG00000272831	RP11-792A8.4	0.0319573	1.9084
ENSG00000263136	PAGR1	0.0319623	3.21439
ENSG00000262877	RP11-1055B8.4	0.031972	4.02405
ENSG00000271380	RP11-307C12.12	0.0320432	-3.14153
ENSG00000272909	CTD-2555O16.4	0.0320648	1.7216
ENSG00000187231	SESTD1	0.0320765	-2.49844
ENSG00000154928	EPHB1	0.0321493	-2.98717
ENSG00000148950	IMMP1L	0.0322001	1.83069
ENSG00000272720	CTA-228A9.3	0.0322762	1.6953
ENSG00000215252	GOLGA8B	0.0322853	2.75533
ENSG00000236540	AC006547.13	0.0323713	1.69443
ENSG00000180957	PITPNB	0.0323954	-1.56846
ENSG00000101417	PXMP4	0.0324252	-5.21385
ENSG00000203867	RBM20	0.0324274	-2.35709
ENSG00000113580	NR3C1	0.0324602	-2.18916
ENSG00000212670	RP11-56P23.1	0.0324944	1.76657
ENSG00000108773	KAT2A	0.0325217	2.15583
ENSG00000131459	GFPT2	0.032578	-2.10785
ENSG00000166676	TVP23A	0.0326868	-3.16635
ENSG00000259877	RP11-46C24.7	0.0327914	2.32487
ENSG00000114904	NEK4	0.0328416	1.88203
ENSG00000235475	LINC01372	0.0329445	-2.34521
ENSG00000272294	RP3-326L13.3	0.0329709	-5.2693
ENSG00000059588	TARBP1	0.0330032	3.04513
ENSG00000100211	CBY1	0.0331116	2.23941
ENSG00000276101	RP11-455O6.8	0.0331372	3.33034
ENSG00000071282	LMCD1	0.0331514	-23.2131
ENSG00000176593	CTD-2368P22.1	0.0331558	3.20698
ENSG00000161860	SYCE2	0.0332502	3.56722
ENSG00000166793	YPEL4	0.0334225	1.72138
ENSG00000277299	RP11-837J7.4	0.0335017	2.42845
ENSG00000177606	JUN	0.0335314	5.21288
ENSG00000103044	HAS3	0.0335363	2.45054
ENSG00000140575	IQGAP1	0.0336909	-1.61123
ENSG00000235010	RP11-140A10.3	0.0337001	-3.32621
ENSG00000147642	SYBU	0.033713	-3.59359
ENSG00000180190	TDRP	0.0337873	4.99984
ENSG00000085231	TAF9	0.0338348	1.73877
ENSG00000154783	FGD5	0.0339032	-4.68027
ENSG00000227725	GCOM2	0.033953	-1.90906
ENSG00000238039	AF011889.2	0.0340409	23.0305
ENSG00000053254	FOXN3	0.034051	-1.94792
ENSG00000125430	HS3ST3B1	0.0340575	-11.2468
ENSG00000160539	PPAPDC3	0.0340934	-4.17477
ENSG00000267769	CTB-50L17.9	0.0341292	4.59868
ENSG00000185963	BICD2	0.0341542	-1.71093
ENSG00000167216	KATNAL2	0.0341865	2.61967
ENSG00000047578	KIAA0556	0.0341968	1.85824
ENSG00000146409	SLC18B1	0.0342758	3.70136
ENSG00000254548	RP11-429J17.5	0.0343309	14.5983
ENSG00000095951	HIVEP1	0.0343619	1.90938
ENSG00000234345	LL0XNC01-116E7.1	0.0343973	5.8675
ENSG00000277972	CISD3	0.0344303	1.68045
ENSG00000196476	C20orf96	0.0344494	2.2789
ENSG00000148848	ADAM12	0.03449	-243.098
ENSG00000084733	RAB10	0.0345117	-1.92447
ENSG00000172766	NAA16	0.0345793	1.71669
ENSG00000261707	RP11-264M12.2	0.034698	2.36803
ENSG00000158156	XKR8	0.0347279	-15.9433
ENSG00000228275	ARMCX3-AS1	0.0347292	-2.64498
ENSG00000276364	AL442127.1	0.0347847	-3.07197
ENSG00000185928	PAGR1	0.0348261	3.85492
ENSG00000273331	TM4SF19-TCTEX1D2	0.0348456	2.61809
ENSG00000131019	ULBP3	0.0348579	-7.72934
ENSG00000149328	GLB1L2	0.0349633	4.39874
ENSG00000261888	AC144831.1	0.0349922	8.47537
ENSG00000100034	PPM1F	0.0350783	-1.79533
ENSG00000258504	RP11-638I2.6	0.0351524	2.06697
ENSG00000244627	RP3-449O17.1	0.0351854	3.20813
ENSG00000152332	UHMK1	0.0351895	-1.86875
ENSG00000116161	CACYBP	0.0352322	2.01279
ENSG00000149716	ORAOV1	0.0352332	1.90116
ENSG00000178537	SLC25A20	0.0352571	-2.77804
ENSG00000235106	LINC00094	0.0353061	1.74028
ENSG00000253144	RP11-281O15.7	0.0356723	-1.728
ENSG00000121039	RDH10	0.0357426	7.22682
ENSG00000179562	GCC1	0.0357618	-1.72004
ENSG00000185085	INTS5	0.0357897	-1.64756
ENSG00000177885	GRB2	0.0357923	-1.52417
ENSG00000270189	RP11-258C19.7	0.035805	1.52978
ENSG00000147180	ZNF711	0.0358089	2.64035
ENSG00000279192	PWAR5	0.0358406	2.08133
ENSG00000174292	TNK1	0.035851	1.86012
ENSG00000176142	TMEM39A	0.0359593	-1.96776
ENSG00000146067	FAM193B	0.0359941	1.77
ENSG00000205683	DPF3	0.0360476	-19.7625
ENSG00000197283	SYNGAP1	0.0360492	3.63156
ENSG00000256061	DYX1C1	0.0361077	2.98335
ENSG00000175832	ETV4	0.0361121	-2.23146
ENSG00000187323	DCC	0.0361198	-2.48373
ENSG00000118640	VAMP8	0.0361364	-7.47731
ENSG00000237039	AC018738.2	0.0361386	-8.56231
ENSG00000134463	ECHDC3	0.0361452	-23.0746
ENSG00000153560	UBP1	0.036147	1.58278
ENSG00000257225	RP11-328C8.4	0.0362073	-10.1383
ENSG00000280238	RP11-574K11.26	0.036217	1.84077
ENSG00000261669	CTD-2515A14.1	0.0362573	2.55648
ENSG00000244242	IFITM10	0.0363839	4.66297
ENSG00000160055	TMEM234	0.0364403	3.98331
ENSG00000091986	CCDC80	0.0365359	-70.9831
ENSG00000108829	LRRC59	0.0365788	-2.1934
ENSG00000204815	TTC25	0.0366435	3.63586
ENSG00000265678	RP11-1376P16.2	0.0366529	6.38916
ENSG00000136448	NMT1	0.0366678	-1.7096
ENSG00000168264	IRF2BP2	0.0367958	2.0723
ENSG00000230224	PHBP9	0.0368376	3.37442
ENSG00000165905	GYLTL1B	0.0369338	61.2628
ENSG00000182378	PLCXD1	0.0369802	2.08765
ENSG00000100908	EMC9	0.0369843	1.82558
ENSG00000064300	NGFR	0.0370104	-113.543
ENSG00000114841	DNAH1	0.0370634	6.52907
ENSG00000127452	FBXL12	0.0370762	-1.52449
ENSG00000266709	MGC12916	0.0370794	-10.717
ENSG00000270402	CTC-412M14.5	0.0370941	2.83809
ENSG00000273447	AC004067.5	0.0371186	2.0885
ENSG00000124191	TOX2	0.0372376	3.98664
ENSG00000235100	RP11-80H5.9	0.0372805	-2.1631
ENSG00000112210	RAB23	0.0372919	-3.1625
ENSG00000137806	NDUFAF1	0.0373023	-1.59779
ENSG00000088756	ARHGAP28	0.0373104	-9.81349
ENSG00000188738	FSIP2	0.0373257	9.96303
ENSG00000076641	PAG1	0.0373777	-3.29464
ENSG00000257935	LHX5-AS1	0.037383	7.00738
ENSG00000100288	CHKB	0.0374253	3.0524
ENSG00000150756	FAM173B	0.0374934	1.55309
ENSG00000067191	CACNB1	0.0375001	1.55011
ENSG00000230311	TOMM20P4	0.0375435	-3.82927
ENSG00000142149	HUNK	0.0375479	-1.55839
ENSG00000085433	WDR47	0.0377055	-1.65843
ENSG00000242539	AC007620.3	0.037802	-3.14949
ENSG00000125355	TMEM255A	0.0378538	-11.9121
ENSG00000216657	GLRX3P2	0.0379137	-4.16801
ENSG00000223865	HLA-DPB1	0.0379137	-2.53291
ENSG00000141012	GALNS	0.0379264	3.92633
ENSG00000162998	FRZB	0.0379272	-62.3746
ENSG00000180176	TH	0.0379953	-67.2999
ENSG00000153944	MSI2	0.0380149	2.57019
ENSG00000196295	AC005154.6	0.0381535	2.19726
ENSG00000280315	AL161784.1	0.0381926	-9.91989
ENSG00000120963	ZNF706	0.0382276	1.9404
ENSG00000242732	RGAG4	0.0382319	1.9781
ENSG00000140459	CYP11A1	0.038235	9.72611
ENSG00000261656	BEAN1-AS1	0.0382483	11.4116
ENSG00000124257	NEURL2	0.0382827	3.18737
ENSG00000163728	TTC14	0.0382861	1.96341
ENSG00000261428	RP11-16P6.1	0.0382916	2.25456
ENSG00000187902	SHISA7	0.0384256	3.84518
ENSG00000135540	NHSL1	0.0384989	3.21236
ENSG00000247679	RP11-1277A3.1	0.0385211	2.01832
ENSG00000122735	DNAI1	0.0385226	10.8319
ENSG00000065518	NDUFB4	0.0385367	1.61298
ENSG00000106089	STX1A	0.0385466	-1.79361
ENSG00000137486	ARRB1	0.0385573	-5.12154
ENSG00000198331	HYLS1	0.0386007	-2.85079
ENSG00000209482	SNORD83A	0.0386942	-2.50458
ENSG00000267858	MZF1-AS1	0.0386997	4.79729
ENSG00000140067	FAM181A	0.0387016	-2.11013
ENSG00000261662	RP5-1042I8.7	0.0388082	19.3581
ENSG00000279821	RP11-1334A24.5	0.0388334	8.54288
ENSG00000272620	AFAP1-AS1	0.0388869	-1.95852
ENSG00000104936	DMPK	0.0389046	2.34268
ENSG00000132781	MUTYH	0.0389373	2.19672
ENSG00000133110	POSTN	0.0389709	-4384.04
ENSG00000079150	FKBP7	0.0389955	-2.90418
ENSG00000164944	KIAA1429	0.0389993	-1.70282
ENSG00000271581	XXbac-BPG248L24.12	0.0390384	-20.9044
ENSG00000224712	NPIPA3	0.0390443	4.19074
ENSG00000260285	RP11-600F24.7	0.039088	5.71791
ENSG00000106125	FAM188B	0.0390934	5.95006
ENSG00000136010	ALDH1L2	0.0391263	-5.03612
ENSG00000173588	CEP83	0.0391396	3.65728
ENSG00000121297	TSHZ3	0.0392288	-2.80705
ENSG00000117016	RIMS3	0.0394126	-3.32309
ENSG00000234771	SLC25A25-AS1	0.0395067	3.18109
ENSG00000105281	SLC1A5	0.0395401	-3.07349
ENSG00000261240	RP11-304L19.4	0.039543	1.55801
ENSG00000235655	H3F3AP4	0.0395435	1.89381
ENSG00000141504	SAT2	0.0395508	2.14451
ENSG00000198825	INPP5F	0.0396195	-2.78056
ENSG00000100335	MIEF1	0.0396345	-1.5967
ENSG00000104221	BRF2	0.0396648	-1.98358
ENSG00000149260	CAPN5	0.0396751	-2.98664
ENSG00000178252	WDR6	0.0397097	1.96125
ENSG00000248015	AC005329.7	0.0397638	3.82014
ENSG00000271553	RP11-274B21.10	0.0397791	3.06091
ENSG00000270117	AP000769.7	0.0398742	4.42162
ENSG00000110851	PRDM4	0.0399202	1.7899
ENSG00000023892	DEF6	0.0399868	-2.55416
ENSG00000125744	RTN2	0.0400213	-4.6255
ENSG00000234369	TATDN1P1	0.0400701	-2.05588
ENSG00000272853	RP11-398C13.6	0.0400793	1.96376
ENSG00000007392	LUC7L	0.0400955	2.06884
ENSG00000092850	TEKT2	0.040096	11.4461
ENSG00000074855	ANO8	0.0401495	2.14008
ENSG00000137872	SEMA6D	0.0401839	-9.92575
ENSG00000262001	DLGAP1-AS2	0.0401969	12.7127
ENSG00000234337	RP11-297L17.6	0.0402165	-4.41968
ENSG00000119684	MLH3	0.0402477	-1.7901
ENSG00000198856	OSTC	0.0403045	-2.6447
ENSG00000140464	PML	0.0403569	-1.97579
ENSG00000084731	KIF3C	0.0403675	-1.66063
ENSG00000100461	RBM23	0.0405494	1.52078
ENSG00000151575	TEX9	0.0405805	3.51438
ENSG00000173281	PPP1R3B	0.040586	-6.61114
ENSG00000226450	CYP2D8P	0.0406399	4.1884
ENSG00000139579	NABP2	0.0406533	-1.60344
ENSG00000114107	CEP70	0.040717	2.33878
ENSG00000116260	QSOX1	0.0407368	-1.73982
ENSG00000127920	GNG11	0.040812	-5.71784
ENSG00000121680	PEX16	0.0408176	-1.77075
ENSG00000228010	AC073343.13	0.0408769	4.43253
ENSG00000136830	FAM129B	0.0408906	-2.30154
ENSG00000215769	MIR6080	0.0409146	2.2532
ENSG00000125818	PSMF1	0.0409799	-1.75527
ENSG00000179958	DCTPP1	0.0411654	-1.904
ENSG00000254281	KB-1507C5.4	0.0411769	2.62636
ENSG00000123009	NME2P1	0.0411784	-1.93188
ENSG00000067955	CBFB	0.0412021	-5.57825
ENSG00000082213	C5orf22	0.0413015	-1.70193
ENSG00000101236	RNF24	0.0413533	-1.96046
ENSG00000198467	TPM2	0.0413749	-20.4077
ENSG00000136141	LRCH1	0.0414026	-1.78834
ENSG00000269190	FBXO17	0.04158	-1.85052
ENSG00000160285	LSS	0.0416709	-2.43094
ENSG00000189159	HN1	0.0416837	-2.1709
ENSG00000221946	FXYD7	0.0416866	-4.45539
ENSG00000141682	PMAIP1	0.0417345	3.96414
ENSG00000115946	PNO1	0.041749	-1.94265
ENSG00000230912	RP3-508I15.10	0.041762	6.0157
ENSG00000038427	VCAN	0.0417651	-2.72409
ENSG00000272434	RP13-131K19.6	0.0418709	-2.51126
ENSG00000204381	LAYN	0.0418983	-3.17396
ENSG00000231312	AC007246.3	0.0419891	2.36801
ENSG00000106479	ZNF862	0.0420323	2.65464
ENSG00000203814	HIST2H2BF	0.0420483	6.80659
ENSG00000142233	NTN5	0.0420674	4.16615
ENSG00000254165	RP11-503E24.2	0.0420889	5.33087
ENSG00000146109	ABT1	0.0422413	-1.87268
ENSG00000249141	RP11-514O12.4	0.0422513	1.79425
ENSG00000214176	PLEKHM1P	0.0422869	2.92475
ENSG00000213626	LBH	0.0422983	-4.05675
ENSG00000100568	VTI1B	0.0423711	-2.13428
ENSG00000231113	RP3-475N16.1	0.042445	2.1527
ENSG00000169750	RAC3	0.0425199	-2.35995
ENSG00000227678	RP11-73O6.3	0.0425201	3.88344
ENSG00000173898	SPTBN2	0.0425429	-2.6541
ENSG00000109917	ZPR1	0.0425569	-2.29529
ENSG00000210176	MT-TH	0.0426197	-2.59861
ENSG00000159445	THEM4	0.0426277	-3.27714
ENSG00000137575	SDCBP	0.042649	1.93907
ENSG00000131368	MRPS25	0.04268	1.50904
ENSG00000018236	CNTN1	0.0427184	-5.92684
ENSG00000118096	IFT46	0.0427282	1.6313
ENSG00000254413	CHKB-CPT1B	0.0427567	3.57422
ENSG00000108828	VAT1	0.0427889	-3.91476
ENSG00000168970	JMJD7-PLA2G4B	0.0428491	3.68962
ENSG00000243554	AC004967.7	0.0429015	1.82397
ENSG00000134802	SLC43A3	0.0429104	-5.51414
ENSG00000214160	ALG3	0.0430793	-2.21265
ENSG00000213080	RP11-312J18.5	0.0430938	3.91387
ENSG00000223749	MIR503HG	0.0431032	-167.939
ENSG00000213370	RANP6	0.0431636	-3.25199
ENSG00000255433	AP000479.1	0.0432184	-192.517
ENSG00000174695	TMEM167A	0.0432287	-1.56641
ENSG00000244509	APOBEC3C	0.0432568	-5.21152
ENSG00000196741	LINC01560	0.0432715	2.2408
ENSG00000110768	GTF2H1	0.0433035	1.79949
ENSG00000151552	QDPR	0.0433412	-2.40938
ENSG00000269941	RP5-1172N10.4	0.0433511	1.80123
ENSG00000277075	HIST1H2AE	0.0433914	5.07625
ENSG00000261532	RP11-304L19.8	0.0434362	2.09514
ENSG00000225171	DUTP6	0.0434397	5.01032
ENSG00000198198	SZT2	0.0434623	2.10642
ENSG00000253352	TUG1	0.0434926	1.58519
ENSG00000113805	CNTN3	0.0435285	9.87017
ENSG00000137478	FCHSD2	0.0436447	1.84762
ENSG00000105894	PTN	0.0436722	-3.51327
ENSG00000172201	ID4	0.0437222	1.7883
ENSG00000210164	MT-TG	0.0437671	-3.10415
ENSG00000229481	CTD-2554C21.3	0.0437951	11.1872
ENSG00000169084	DHRSX	0.0438156	1.95307
ENSG00000173273	TNKS	0.0438296	-1.68236
ENSG00000176454	LPCAT4	0.0438471	1.76349
ENSG00000156504	FAM122B	0.0438782	1.83659
ENSG00000250467	RP11-227F19.1	0.0439042	-19181.7
ENSG00000279329	CTD-2553L13.9	0.0439264	3.54949
ENSG00000184697	CLDN6	0.0440178	-7.38016
ENSG00000271949	RP11-302M6.4	0.0440728	-3.0575
ENSG00000164896	FASTK	0.0440981	1.52302
ENSG00000280026	AC005618.8	0.0441591	10.9576
ENSG00000175573	C11orf68	0.0442013	-1.94818
ENSG00000279328	RP11-203H19.2	0.0442701	88.9295
ENSG00000114648	KLHL18	0.0444155	-2.02875
ENSG00000175463	TBC1D10C	0.0444261	8.08811
ENSG00000203499	FAM83H-AS1	0.0444743	27.3821
ENSG00000099330	OCEL1	0.0444851	-1.69513
ENSG00000223960	AC009948.5	0.0445064	-2.40014
ENSG00000161149	TUBA3FP	0.0445413	3.88255
ENSG00000164086	DUSP7	0.0446018	-4.70965
ENSG00000260660	RP11-69H7.2	0.0446026	13.5567
ENSG00000176204	LRRTM4	0.0446701	3.80334
ENSG00000151835	SACS	0.044718	-2.44152
ENSG00000188185	LINC00265	0.0447889	3.58412
ENSG00000007237	GAS7	0.0448035	2.57104
ENSG00000270024	C8orf44-SGK3	0.0448195	1.88201
ENSG00000164330	EBF1	0.0448728	-50.351
ENSG00000279611	CTD-2619J13.5	0.044877	6.6062
ENSG00000185668	POU3F1	0.0448891	-4.66551
ENSG00000099250	NRP1	0.0449748	-26.1104
ENSG00000260899	RP11-2C24.4	0.0450429	-2.16843
ENSG00000143412	ANXA9	0.0450935	2.83947
ENSG00000139174	PRICKLE1	0.0451872	-9.18395
ENSG00000078114	NEBL	0.045238	2.30773
ENSG00000183454	GRIN2A	0.0452873	-4.97817
ENSG00000259546	RP11-351M8.2	0.0453357	1.84571
ENSG00000244701	RP5-894A10.2	0.0455562	2.73763
ENSG00000269481	CTD-2521M24.6	0.0456655	2.19934
ENSG00000153237	CCDC148	0.0456879	5.17527
ENSG00000221866	PLXNA4	0.0457389	-20.5924
ENSG00000146556	WASH2P	0.0457451	4.44292
ENSG00000180346	TIGD2	0.0458064	1.83748
ENSG00000167123	CERCAM	0.0458879	-8.48826
ENSG00000184232	OAF	0.045897	3.8189
ENSG00000122386	ZNF205	0.0459317	-2.17809
ENSG00000136161	RCBTB2	0.0459823	2.4276
ENSG00000131016	AKAP12	0.0460067	-5.3124
ENSG00000148690	FRA10AC1	0.0460272	3.20509
ENSG00000258947	TUBB3	0.04603	-3.57693
ENSG00000108001	EBF3	0.046084	-4.53837
ENSG00000198553	KCNRG	0.0460906	1.78156
ENSG00000104368	PLAT	0.0461678	-9.4708
ENSG00000241278	ENPP7P4	0.0463717	8.51915
ENSG00000109689	STIM2	0.0465205	1.94965
ENSG00000164176	EDIL3	0.0465384	-14.4327
ENSG00000109132	PHOX2B	0.0465631	-5909
ENSG00000226853	AC010894.3	0.0465843	3.9532
ENSG00000259709	CTD-2184D3.7	0.0466627	2.15805
ENSG00000231864	RP11-229P13.23	0.0466666	-3.60479
ENSG00000274049	INO80B-WBP1	0.0467483	1.69391
ENSG00000181061	HIGD1A	0.0468294	2.24871
ENSG00000122574	WIPF3	0.0469679	-3.30801
ENSG00000088356	PDRG1	0.046979	1.85911
ENSG00000280067	CTD-2600H12.2	0.0470061	2.81365
ENSG00000247271	ZBED5-AS1	0.0470292	2.16631
ENSG00000203288	RP11-98D18.9	0.0470299	-3.2173
ENSG00000265808	SEC22B	0.0470649	-2.05569
ENSG00000178149	DALRD3	0.0470667	1.86391
ENSG00000100197	CYP2D6	0.0470964	10.4142
ENSG00000258745	RP11-218E20.5	0.0471313	-5.83128
ENSG00000038002	AGA	0.0471511	3.15654
ENSG00000140287	HDC	0.0471529	432.653
ENSG00000279333	RP11-75I2.3	0.0472192	-5.57553
ENSG00000183386	FHL3	0.0472614	-5.03574
ENSG00000266929	RP11-400F19.8	0.0472721	3.08491
ENSG00000269998	RP11-272L13.3	0.0473214	-21.6586
ENSG00000280287	RP13-554M15.7	0.0473274	6.50571
ENSG00000113389	NPR3	0.0473785	-67.0877
ENSG00000160471	COX6B2	0.0473882	-3.70596
ENSG00000273942	RMST_2	0.0473931	2.8231
ENSG00000118197	DDX59	0.0474432	1.64703
ENSG00000187608	ISG15	0.0474569	-2.44399
ENSG00000172922	RNASEH2C	0.0474941	1.58718
ENSG00000167799	NUDT8	0.0475211	-1.5209
ENSG00000154764	WNT7A	0.0475525	-5.99115
ENSG00000120833	SOCS2	0.0475678	-1.71341
ENSG00000018408	WWTR1	0.0475707	-1.83983
ENSG00000279696	RP11-178H8.7	0.0475738	1.88753
ENSG00000124302	CHST8	0.0476386	-7.00711
ENSG00000131446	MGAT1	0.0476928	-1.51622
ENSG00000265287	RP11-192H23.6	0.0477464	2.33078
ENSG00000228252	COL6A4P2	0.0479036	5.72518
ENSG00000109099	PMP22	0.0479223	-15.1074
ENSG00000150593	PDCD4	0.0480788	2.25977
ENSG00000172216	CEBPB	0.048219	-3.29531
ENSG00000130159	ECSIT	0.0482291	-1.7162
ENSG00000269293	ZSCAN16-AS1	0.0482776	1.65245
ENSG00000183248	FLJ22184	0.048313	2.05843
ENSG00000169756	LIMS1	0.0483601	-2.03533
ENSG00000230454	U73166.2	0.0483711	6.49405
ENSG00000198346	ZNF813	0.0484185	-4.05898
ENSG00000058262	SEC61A1	0.0484911	-1.79562
ENSG00000279242	RP11-195O1.5	0.0485662	9.94375
ENSG00000235847	LDHAP7	0.0485866	-110.579
ENSG00000229644	NAMPTP1	0.048632	-1.94781
ENSG00000168298	HIST1H1E	0.0486892	3.30422
ENSG00000198088	NUP62CL	0.0487154	10.4673
ENSG00000214413	BBIP1	0.0487163	2.05718
ENSG00000025293	PHF20	0.0487591	-1.89531
ENSG00000234745	HLA-B	0.048782	-11.4925
ENSG00000128951	DUT	0.0488264	1.62037
ENSG00000236485	RP1-156L9.1	0.0488738	23.9364
ENSG00000256087	ZNF432	0.0488952	1.89803
ENSG00000100219	XBP1	0.049036	-1.88469
ENSG00000103355	PRSS33	0.0490719	63.1952
ENSG00000173805	HAP1	0.0493155	9.66967
ENSG00000264538	SUZ12P1	0.0493755	2.39522
ENSG00000164050	PLXNB1	0.0493973	3.19648
ENSG00000251666	ZNF346-IT1	0.0494622	4.22565
ENSG00000198939	ZFP2	0.0495255	1.75301
ENSG00000275971	RMST_6	0.0496019	6.71631
ENSG00000077097	TOP2B	0.0496123	1.77091
ENSG00000273387	RP3-412A9.16	0.0496644	-2.79349
ENSG00000116649	SRM	0.0497408	-2.30204
ENSG00000130024	PHF10	0.0497452	1.74313
ENSG00000239881	RPS27P25	0.0497775	14.3989
ENSG00000272195	RP11-156E8.1	0.0498178	2.3847
ENSG00000124920	MYRF	0.0499268	-23.2893
ENSG00000198258	UBL5	0.0499354	1.50965

## Sheet: AD E4 vs. con-E4
Column ID	Gene_name	p-value(AD * E4 vs. Normal * E4)	Fold-Change(AD * E4 vs. Normal * E4)
ENSG00000256453	DND1	1.32481e-06	-2.37323
ENSG00000106123	EPHB6	4.55939e-05	-1.85134
ENSG00000116761	CTH	6.64623e-05	-1.89121
ENSG00000169826	CSGALNACT2	7.7824e-05	-1.71379
ENSG00000135637	CCDC142	0.000161289	1.58021
ENSG00000197362	ZNF786	0.00022631	-1.55465
ENSG00000174177	CTU2	0.000424572	-2.24596
ENSG00000275231	RMST_4	0.000457481	3.20793
ENSG00000224592	RP5-884C9.2	0.000539004	-4.92467
ENSG00000279861	RP11-43N16.4	0.000638141	-1.80775
ENSG00000101255	TRIB3	0.000700834	-4.0692
ENSG00000055483	USP36	0.000726719	-1.87747
ENSG00000129173	E2F8	0.000785218	2.27762
ENSG00000250317	SMIM20	0.000800588	1.81481
ENSG00000128536	CDHR3	0.00081721	1.5195
ENSG00000135472	FAIM2	0.000859066	-3.09184
ENSG00000135929	CYP27A1	0.000999411	-10.9744
ENSG00000273702	RP11-758H9.2	0.00157716	2.07097
ENSG00000279457	FO538757.2	0.00167631	2.22625
ENSG00000261549	RP11-320A16.1	0.00177516	1.79492
ENSG00000272906	RP11-533E19.7	0.00179103	1.69603
ENSG00000198763	MT-ND2	0.00182004	1.53547
ENSG00000044446	PHKA2	0.00186332	2.07106
ENSG00000181035	SLC25A42	0.00188662	-1.69394
ENSG00000171067	C11orf24	0.00196003	-3.03285
ENSG00000027847	B4GALT7	0.00203593	-1.92914
ENSG00000203760	CENPW	0.0021348	3.22583
ENSG00000130829	DUSP9	0.00216191	-5.13995
ENSG00000127399	LRRC61	0.00218979	29.4157
ENSG00000124466	LYPD3	0.00226736	-2.41307
ENSG00000261093	CTD-3126B10.1	0.00227142	-2.24948
ENSG00000261167	RP11-517B11.7	0.0025211	-1.6356
ENSG00000197296	FITM2	0.00264658	-1.89751
ENSG00000181830	SLC35C1	0.00265814	-2.00436
ENSG00000123353	ORMDL2	0.00277762	-1.59103
ENSG00000119541	VPS4B	0.00288928	-1.85419
ENSG00000224940	PRRT4	0.00290531	-6.62005
ENSG00000144867	SRPRB	0.0029304	-2.37559
ENSG00000061337	LZTS1	0.00293336	-1.86952
ENSG00000113643	RARS	0.00296747	-2.41329
ENSG00000214975	PPIAP29	0.00297914	1.66105
ENSG00000154914	USP43	0.00313249	5.27726
ENSG00000204420	C6orf25	0.00318763	-3.08361
ENSG00000166130	IKBIP	0.0033033	-2.02205
ENSG00000136816	TOR1B	0.00332808	-1.57034
ENSG00000048545	GUCA1A	0.00336037	-3.23416
ENSG00000105329	TGFB1	0.00347399	-1.91246
ENSG00000120158	RCL1	0.00350924	1.62929
ENSG00000279972	RP11-354G16.1	0.00354175	40.6805
ENSG00000259468	RP11-1084A12.2	0.00370182	5.89194
ENSG00000255639	RP11-234B24.6	0.00381431	1.5382
ENSG00000141456	PELP1	0.00399247	-1.50458
ENSG00000139734	DIAPH3	0.00422607	2.20345
ENSG00000213366	GSTM2	0.00445725	1.89401
ENSG00000273570	RMST_5	0.00457312	1.82717
ENSG00000165272	AQP3	0.00466462	-13.2591
ENSG00000124067	SLC12A4	0.00496543	-4.14254
ENSG00000106069	CHN2	0.00517438	4.74075
ENSG00000164039	BDH2	0.00517598	2.30614
ENSG00000158715	SLC45A3	0.00534705	-2.96429
ENSG00000129675	ARHGEF6	0.00538369	4.92978
ENSG00000124216	SNAI1	0.00546948	-4.39585
ENSG00000179979	CRIPAK	0.0054794	-1.58048
ENSG00000207561	MIR635	0.00578897	-5.41704
ENSG00000145632	PLK2	0.00584411	-1.94046
ENSG00000270179	RP11-159N11.4	0.00590373	2.81756
ENSG00000279744	RP13-20L14.10	0.00595136	-2.12564
ENSG00000166833	NAV2	0.00614155	-2.37679
ENSG00000272034	SNORD14A	0.00615691	-4.65144
ENSG00000198727	MT-CYB	0.00626415	2.10268
ENSG00000168374	ARF4	0.00683229	-3.29348
ENSG00000095139	ARCN1	0.0068403	-1.72821
ENSG00000109625	CPZ	0.00686309	-167.66
ENSG00000146122	DAAM2	0.00699321	8.50596
ENSG00000068354	TBC1D25	0.00707568	-1.60679
ENSG00000135272	MDFIC	0.00728985	2.34376
ENSG00000261840	RP11-146F11.1	0.00758872	1.96603
ENSG00000130940	CASZ1	0.00766001	3.96296
ENSG00000169126	ARMC4	0.00768062	4.46322
ENSG00000166343	MSS51	0.00811467	-2.08667
ENSG00000226525	RPS7P10	0.00840973	1.64603
ENSG00000151006	PRSS53	0.00854994	-1.54408
ENSG00000261349	RP3-465N24.5	0.00872613	9.95087
ENSG00000234710	AC060834.3	0.00877623	-1087.48
ENSG00000185324	CDK10	0.00895657	1.71981
ENSG00000168026	TTC21A	0.009043	1.80195
ENSG00000164116	GUCY1A3	0.00906605	-7.58052
ENSG00000050767	COL23A1	0.00927606	-8.20548
ENSG00000185008	ROBO2	0.00937184	-1.63133
ENSG00000261114	RP11-325K4.2	0.00958095	-4.55745
ENSG00000256043	CTSO	0.00958308	-16.6848
ENSG00000230732	AC127904.2	0.00963802	-2.00234
ENSG00000176087	SLC35A4	0.00965181	-1.53955
ENSG00000168243	GNG4	0.00969108	-1.98107
ENSG00000267149	CTC-550B14.6	0.0096965	-2.03366
ENSG00000114626	ABTB1	0.00976425	3.13073
ENSG00000183010	PYCR1	0.00996812	-2.42465
ENSG00000259945	CTD-2012K14.3	0.0100345	-2.28403
ENSG00000275224	MIR6501	0.0102991	-2.10641
ENSG00000034693	PEX3	0.0103505	-1.51156
ENSG00000231611	AP006216.11	0.0104482	-2.34199
ENSG00000254064	CTD-2530N21.4	0.0104696	-3.26868
ENSG00000125812	GZF1	0.010621	-1.81236
ENSG00000259404	EFTUD1P1	0.0108683	6.83593
ENSG00000151023	ENKUR	0.0110203	2.2956
ENSG00000210174	MT-TR	0.0112839	-3.77291
ENSG00000265106	Z93241.1	0.0112854	-2.55343
ENSG00000261002	RP11-546B15.1	0.0113035	-1.90042
ENSG00000120594	PLXDC2	0.0114707	3.37501
ENSG00000115183	TANC1	0.0115349	2.68066
ENSG00000120705	ETF1	0.0115848	-1.5647
ENSG00000049130	KITLG	0.0115966	-2.30065
ENSG00000122779	TRIM24	0.0120661	-1.83505
ENSG00000230435	AC004160.4	0.012134	-30.0585
ENSG00000052723	SIKE1	0.012194	-1.72094
ENSG00000198208	RPS6KL1	0.0122224	-1.729
ENSG00000168267	PTF1A	0.0125612	-69.9016
ENSG00000180875	GREM2	0.0125938	-8.08019
ENSG00000129194	SOX15	0.0126273	1.74793
ENSG00000235655	H3F3AP4	0.0126646	3.22092
ENSG00000177105	RHOG	0.0127031	-1.60157
ENSG00000147894	C9orf72	0.0128711	2.66479
ENSG00000235919	ASH1L-AS1	0.0130558	2.87399
ENSG00000153823	PID1	0.0131727	-12.29
ENSG00000086696	HSD17B2	0.0132673	14.3773
ENSG00000076201	PTPN23	0.0133707	-1.51973
ENSG00000175756	AURKAIP1	0.013375	-1.5384
ENSG00000236106	AC010729.2	0.0134984	8.09058
ENSG00000040731	CDH10	0.0135042	-1.59908
ENSG00000160209	PDXK	0.0136119	-1.6566
ENSG00000101440	ASIP	0.0138486	-1.91637
ENSG00000187135	VSTM2B	0.0138912	-9.53583
ENSG00000171103	TRMT61B	0.0139242	-1.77739
ENSG00000070718	AP3M2	0.0140209	1.69418
ENSG00000247049	CTC-338M12.7	0.0141633	1.69283
ENSG00000272356	RP5-1112D6.8	0.0142109	1.67136
ENSG00000119616	FCF1	0.0142351	-1.53514
ENSG00000158470	B4GALT5	0.0142414	-1.56955
ENSG00000261643	RP11-529E10.6	0.0142927	-2.72908
ENSG00000106397	PLOD3	0.0144086	-1.79896
ENSG00000128298	BAIAP2L2	0.0149207	2.45412
ENSG00000224914	LINC00863	0.0149474	2.37537
ENSG00000101445	PPP1R16B	0.0151309	-7.29625
ENSG00000160471	COX6B2	0.0151424	-11.1614
ENSG00000261240	RP11-304L19.4	0.015427	-2.08405
ENSG00000114423	CBLB	0.015447	-2.19891
ENSG00000164109	MAD2L1	0.0155506	1.99715
ENSG00000144061	NPHP1	0.0155566	2.31371
ENSG00000114742	WDR48	0.0155683	1.72836
ENSG00000011485	PPP5C	0.0156606	1.52897
ENSG00000255909	PDCD5P1	0.0157105	-3.02059
ENSG00000143858	SYT2	0.0157343	-3.68113
ENSG00000210825	SNORA40	0.015918	5.81461
ENSG00000132122	SPATA6	0.0160043	1.71699
ENSG00000223573	TINCR	0.0160625	-3.776
ENSG00000244218	RN7SL81P	0.0160985	-4.27766
ENSG00000183833	MAATS1	0.016148	2.47012
ENSG00000198825	INPP5F	0.0161793	-5.2304
ENSG00000225439	BOLA3-AS1	0.0162358	-1.57399
ENSG00000226763	SRRM5	0.016314	1.73268
ENSG00000243414	TICAM2	0.0163793	-4.44945
ENSG00000235449	RP11-480I12.2	0.0165145	2.05814
ENSG00000131094	C1QL1	0.0166535	-6.02943
ENSG00000154240	CEP112	0.0167575	2.57472
ENSG00000268006	PTOV1-AS1	0.0168956	1.66423
ENSG00000138794	CASP6	0.0172275	2.1321
ENSG00000184144	CNTN2	0.0173496	-5.52461
ENSG00000244161	FLNB-AS1	0.0173973	-1.70923
ENSG00000168298	HIST1H1E	0.0174066	8.0008
ENSG00000272078	RP4-734G22.3	0.0175129	3.79605
ENSG00000163875	MEAF6	0.0175238	1.62583
ENSG00000259659	RP11-151N17.1	0.0175803	2.03983
ENSG00000180891	CUEDC1	0.0176436	1.88947
ENSG00000251188	RP11-478C6.6	0.0176575	1.88939
ENSG00000125378	BMP4	0.0177617	-22.9997
ENSG00000165410	CFL2	0.0177827	1.59194
ENSG00000254894	NAV2-AS1	0.017886	-3.60148
ENSG00000270325	BNIP3P9	0.0180435	-4.00508
ENSG00000018408	WWTR1	0.0180625	2.79512
ENSG00000114450	GNB4	0.0181771	-1.85141
ENSG00000271133	CTA-293F17.1	0.0183492	3.61046
ENSG00000224066	RP4-622L5.7	0.0185454	2.87707
ENSG00000183908	LRRC55	0.0185608	-1.97089
ENSG00000235436	DPY19L2P4	0.0187041	6.11503
ENSG00000254453	NAV2-AS2	0.0187242	-2.76152
ENSG00000132801	ZSWIM3	0.0187536	-2.7826
ENSG00000229413	RP11-274B21.12	0.0187925	1.88624
ENSG00000262633	RP11-156P1.2	0.0189533	-2.12577
ENSG00000213089	PDCL3P5	0.0191221	2.98424
ENSG00000136738	STAM	0.0191412	-1.51039
ENSG00000187066	TMEM262	0.0193006	-2.79317
ENSG00000128965	CHAC1	0.0193646	-7.79069
ENSG00000146540	C7orf50	0.0193651	1.72392
ENSG00000147586	MRPS28	0.0193925	1.56388
ENSG00000199545	RNA5SP195	0.0194474	5.24348
ENSG00000120314	WDR55	0.0195385	-1.9509
ENSG00000233073	AC005009.2	0.0196346	4.74417
ENSG00000269145	AC007192.6	0.0197785	1.87777
ENSG00000167394	ZNF668	0.019799	-2.18032
ENSG00000064655	EYA2	0.0198112	3.30345
ENSG00000131558	EXOC4	0.0198314	1.54904
ENSG00000273784	RP11-78J21.7	0.0198538	-1.94954
ENSG00000240288	GHRLOS	0.0199556	-5.98189
ENSG00000278677	HIST1H2AM	0.0200015	14.2144
ENSG00000203950	FAM127B	0.0200523	-1.58777
ENSG00000170561	IRX2	0.0201181	-6.84841
ENSG00000255343	RP11-299M14.2	0.0201564	2.67991
ENSG00000165669	FAM204A	0.0204257	1.66464
ENSG00000103978	TMEM87A	0.0204844	-1.5303
ENSG00000160999	SH2B2	0.0206588	-1.94721
ENSG00000198912	C1orf174	0.0207037	-1.76225
ENSG00000197769	MAP1LC3C	0.0207335	43.8163
ENSG00000125733	TRIP10	0.020768	-1.67343
ENSG00000277075	HIST1H2AE	0.0208322	11.2748
ENSG00000235100	RP11-80H5.9	0.020908	-2.88445
ENSG00000182796	TMEM198B	0.0209948	1.74411
ENSG00000165895	ARHGAP42	0.0210609	-2.12319
ENSG00000267705	RP11-108P20.3	0.0212583	-2.08615
ENSG00000248924	RP11-481K16.2	0.0213366	-3.09626
ENSG00000143384	MCL1	0.021466	1.68705
ENSG00000187837	HIST1H1C	0.0215808	2.90657
ENSG00000199477	SNORA31	0.0216394	-2.92943
ENSG00000273403	RP11-329B9.3	0.021668	-6.42497
ENSG00000102904	TSNAXIP1	0.0217144	2.20483
ENSG00000224864	CTC-260E6.2	0.0220284	1.69367
ENSG00000152518	ZFP36L2	0.0220978	7.18183
ENSG00000160233	LRRC3	0.0222053	-2.05292
ENSG00000229122	AGBL5-IT1	0.0222164	-3.29606
ENSG00000272600	AC007308.7	0.0222395	-1.59622
ENSG00000196449	YRDC	0.0226854	-1.77813
ENSG00000099840	IZUMO4	0.0227219	3.91182
ENSG00000200320	SNORA63	0.0229255	4.24842
ENSG00000075826	SEC31B	0.0229531	2.46673
ENSG00000128591	FLNC	0.0230385	-4.89691
ENSG00000138674	SEC31A	0.0232457	-1.98818
ENSG00000132661	NXT1	0.0232679	-1.7415
ENSG00000278527	SNORD22	0.0233271	3.21974
ENSG00000257800	FNBP1P1	0.0236525	15.9812
ENSG00000213927	CCL27	0.0238072	-2.12093
ENSG00000166922	SCG5	0.023922	-5.62741
ENSG00000197380	DACT3	0.0239514	-2.1566
ENSG00000117477	CCDC181	0.0240068	1.72291
ENSG00000235703	LINC00894	0.024123	1.56021
ENSG00000185164	NOMO2	0.024157	-2.29149
ENSG00000148396	SEC16A	0.0241759	-1.65603
ENSG00000142149	HUNK	0.0241891	-1.76304
ENSG00000088325	TPX2	0.024208	6.42268
ENSG00000203814	HIST2H2BF	0.0243573	13.3814
ENSG00000154928	EPHB1	0.0243932	-3.60802
ENSG00000138413	IDH1	0.0247861	-1.83701
ENSG00000273820	USP27X	0.0249329	-1.58746
ENSG00000095380	NANS	0.0249438	-2.03413
ENSG00000275674	RP11-697E2.12	0.0249934	1.76576
ENSG00000272831	RP11-792A8.4	0.025093	2.10516
ENSG00000150712	MTMR12	0.0252273	-1.55693
ENSG00000186493	C5orf38	0.0252602	-3.59982
ENSG00000101158	NELFCD	0.0252629	1.7891
ENSG00000106636	YKT6	0.0253593	-2.01669
ENSG00000196526	AFAP1	0.0254291	-1.85905
ENSG00000168061	SAC3D1	0.0254989	-2.10997
ENSG00000207304	SNORA8	0.0255844	-2.25689
ENSG00000069399	BCL3	0.0256109	-3.56534
ENSG00000178078	STAP2	0.0256444	-2.30648
ENSG00000165511	C10orf25	0.0257369	-2.75534
ENSG00000113209	PCDHB5	0.0259052	55.9475
ENSG00000203965	EFCAB7	0.0259264	1.52995
ENSG00000178184	PARD6G	0.0262932	-2.01218
ENSG00000155363	MOV10	0.0263606	2.02839
ENSG00000105671	DDX49	0.0263776	-1.53104
ENSG00000172216	CEBPB	0.026586	-5.25068
ENSG00000166793	YPEL4	0.0268372	-1.85615
ENSG00000178605	GTPBP6	0.027406	1.57539
ENSG00000131591	C1orf159	0.0274423	1.82323
ENSG00000227719	AC006042.6	0.0274521	-10.7799
ENSG00000119718	EIF2B2	0.027464	-1.57144
ENSG00000244932	RP11-529F4.1	0.0276845	-2.51706
ENSG00000120162	MOB3B	0.0276855	2.39123
ENSG00000279689	RP11-574K11.32	0.0278317	-1.6
ENSG00000274403	CTD-2036P10.6	0.0280913	-2.36339
ENSG00000186153	WWOX	0.0283157	3.33687
ENSG00000139974	SLC38A6	0.0283184	1.71369
ENSG00000263603	CTD-2349P21.5	0.028347	-1.79928
ENSG00000278952	RP11-399J13.2	0.0286227	7.72625
ENSG00000273901	CTD-2619J13.27	0.0286468	2.596
ENSG00000085433	WDR47	0.0287338	-1.80842
ENSG00000169972	PUSL1	0.0293449	-1.69631
ENSG00000168495	POLR3D	0.0293968	-1.85669
ENSG00000155961	RAB39B	0.0294963	-1.69758
ENSG00000242028	HYPK	0.0295285	-1.52327
ENSG00000257065	RP3-468K18.5	0.0295569	-3.67005
ENSG00000126970	ZC4H2	0.0295695	1.76553
ENSG00000105939	ZC3HAV1	0.0298305	-1.67575
ENSG00000005108	THSD7A	0.0299895	-9.11785
ENSG00000258782	RP11-701B16.2	0.0303692	-4.19519
ENSG00000272853	RP11-398C13.6	0.0308309	2.19647
ENSG00000058262	SEC61A1	0.030971	-2.1253
ENSG00000248971	KRT8P46	0.0312325	2.47811
ENSG00000203867	RBM20	0.0313167	2.42679
ENSG00000227725	GCOM2	0.0313724	-1.9824
ENSG00000175711	B3GNTL1	0.0313945	2.08705
ENSG00000102931	ARL2BP	0.0314162	-1.56557
ENSG00000275719	CTB-147N14.6	0.031454	-3.24234
ENSG00000166347	CYB5A	0.0316079	-2.61898
ENSG00000140497	SCAMP2	0.0316763	-1.5649
ENSG00000140876	NUDT7	0.0317061	1.92273
ENSG00000142303	ADAMTS10	0.0317324	2.03133
ENSG00000274698	RP11-71L14.4	0.0317956	2.25338
ENSG00000250379	RP11-23P13.4	0.0318286	-1.80016
ENSG00000122741	DCAF10	0.0318753	-1.71207
ENSG00000144455	SUMF1	0.0318953	1.72371
ENSG00000119812	FAM98A	0.0321406	-1.5464
ENSG00000152127	MGAT5	0.0321778	-1.66231
ENSG00000115486	GGCX	0.0321818	-1.75456
ENSG00000171189	GRIK1	0.032259	-1.94537
ENSG00000166501	PRKCB	0.0324805	-8.71972
ENSG00000277998	RP11-452N17.1	0.0324857	1.63582
ENSG00000148218	ALAD	0.0325201	-1.60887
ENSG00000279970	RP11-299G20.5	0.0325563	-2.35526
ENSG00000271383	NBPF14	0.0328098	2.4356
ENSG00000196214	ZNF766	0.0330602	-1.52713
ENSG00000263786	RP11-649A18.4	0.0330861	-3.05997
ENSG00000235475	LINC01372	0.0330927	-2.37104
ENSG00000260899	RP11-2C24.4	0.0330993	-2.52267
ENSG00000124370	MCEE	0.033122	-2.1109
ENSG00000090861	AARS	0.0332595	-2.76953
ENSG00000102053	ZC3H12B	0.0334138	1.63295
ENSG00000196365	LONP1	0.0334635	-1.65272
ENSG00000110048	OSBP	0.0335144	-2.18562
ENSG00000234585	CCT6P3	0.0337703	2.01894
ENSG00000105988	NHP2P1	0.0339071	-2.08073
ENSG00000278802	RMST_8	0.0339103	1.99591
ENSG00000272294	RP3-326L13.3	0.0340107	-5.25873
ENSG00000162572	SCNN1D	0.0340384	2.75922
ENSG00000106089	STX1A	0.0341725	-1.88159
ENSG00000184178	SCFD2	0.0343739	-2.81789
ENSG00000129083	COPB1	0.0344612	-1.56032
ENSG00000158373	HIST1H2BD	0.0346732	3.12259
ENSG00000185507	IRF7	0.034812	-2.56035
ENSG00000104142	VPS18	0.0348778	-1.64831
ENSG00000167103	PIP5KL1	0.0349808	1.59413
ENSG00000172201	ID4	0.0352161	1.93858
ENSG00000127564	PKMYT1	0.0353358	1.78997
ENSG00000056487	PHF21B	0.035341	-1.65302
ENSG00000279520	RP11-20I23.2	0.0353663	-6.54334
ENSG00000197102	DYNC1H1	0.0354928	-1.55303
ENSG00000154978	VOPP1	0.0355483	1.65659
ENSG00000136161	RCBTB2	0.035649	2.80382
ENSG00000231177	LINC00852	0.0357803	-3.0918
ENSG00000280029	CH17-140K24.2	0.0357823	45.9376
ENSG00000089876	DHX32	0.0358212	1.82446
ENSG00000276742	RP11-500G22.4	0.0358318	7.02535
ENSG00000136425	CIB2	0.0358592	1.51083
ENSG00000276166	CTD-2600O9.2	0.0358731	1.67463
ENSG00000202566	MIR421	0.0359138	-18.5458
ENSG00000099330	OCEL1	0.0359724	-1.82183
ENSG00000185115	NDNL2	0.0360473	-1.52458
ENSG00000095951	HIVEP1	0.0360526	1.89688
ENSG00000141570	CBX8	0.0361686	1.73404
ENSG00000175279	APITD1	0.036229	1.61402
ENSG00000177606	JUN	0.0362659	4.99493
ENSG00000130054	FAM155B	0.0363272	-1.98953
ENSG00000204381	LAYN	0.036468	-3.5333
ENSG00000198712	MT-CO2	0.0364781	1.88102
ENSG00000164128	NPY1R	0.0364959	4.44717
ENSG00000185973	TMLHE	0.0365243	1.59069
ENSG00000004142	POLDIP2	0.0365375	-1.51527
ENSG00000124635	HIST1H2BJ	0.0366094	8.25533
ENSG00000271430	RP3-368A4.5	0.0366917	-1.95426
ENSG00000256029	RP11-190A12.7	0.0366989	3.92183
ENSG00000121361	KCNJ8	0.0368611	5.13552
ENSG00000158710	TAGLN2	0.0368758	3.25366
ENSG00000232553	AC006026.10	0.0368806	-1.54582
ENSG00000154764	WNT7A	0.0369253	-8.00419
ENSG00000182934	SRPR	0.0371118	-3.54699
ENSG00000226232	RP11-419C5.2	0.0371154	-3.53483
ENSG00000229152	ANKRD10-IT1	0.0371503	1.85954
ENSG00000115946	PNO1	0.037524	-2.04109
ENSG00000139714	MORN3	0.0375983	1.83358
ENSG00000105281	SLC1A5	0.0376714	-3.22062
ENSG00000186866	POFUT2	0.0376942	-1.51503
ENSG00000255320	RP11-755F10.1	0.0381731	-2.5292
ENSG00000124786	SLC35B3	0.0381789	-1.84875
ENSG00000265112	MIR3153	0.0382536	7.5389
ENSG00000215717	TMEM167B	0.0382585	-1.50313
ENSG00000228253	MT-ATP8	0.0385385	2.27504
ENSG00000120278	PLEKHG1	0.0385909	3.69018
ENSG00000179562	GCC1	0.0386031	-1.69687
ENSG00000182544	MFSD5	0.0386319	-1.62765
ENSG00000237976	RP11-126K1.6	0.0387309	1.85324
ENSG00000145476	CYP4V2	0.0388296	3.92528
ENSG00000181541	MAB21L2	0.0388425	-15.1488
ENSG00000251503	APITD1-CORT	0.0389216	1.73409
ENSG00000152076	CCDC74B	0.0389873	3.32355
ENSG00000259298	RP11-562A8.4	0.0392887	1.56306
ENSG00000120137	PANK3	0.0393109	-1.65023
ENSG00000175832	ETV4	0.0393536	2.17848
ENSG00000174788	PCP2	0.0395037	-3.06627
ENSG00000276488	CTD-2537I9.18	0.0395614	-3.77279
ENSG00000174628	IQCK	0.0396865	1.55617
ENSG00000133103	COG6	0.039895	-1.79513
ENSG00000108829	LRRC59	0.0399054	-2.14143
ENSG00000119328	FAM206A	0.0399983	1.5454
ENSG00000101180	HRH3	0.0401264	-2.39626
ENSG00000062038	CDH3	0.040265	-6.80647
ENSG00000156504	FAM122B	0.040407	1.9058
ENSG00000165271	NOL6	0.0408402	-2.82824
ENSG00000051108	HERPUD1	0.0411307	-2.63931
ENSG00000148377	IDI2	0.0412491	-2.50483
ENSG00000279413	AC112497.1	0.0413567	-2.77545
ENSG00000279722	RP11-44F14.6	0.0413616	-2.47421
ENSG00000185615	PDIA2	0.0414378	1.50238
ENSG00000257663	RP11-1100L3.7	0.0414881	-3.30617
ENSG00000178381	ZFAND2A	0.0416147	-1.61768
ENSG00000108187	PBLD	0.0417671	2.41043
ENSG00000174607	UGT8	0.0419111	2.57592
ENSG00000231943	PGM5P4-AS1	0.0419851	77.781
ENSG00000181218	HIST3H2A	0.0420934	2.85447
ENSG00000114541	FRMD4B	0.0420992	1.87629
ENSG00000237641	RP11-690I21.1	0.0421594	3.5468
ENSG00000129946	SHC2	0.0422204	1.70117
ENSG00000257698	RP11-620J15.3	0.0422706	2.00183
ENSG00000184232	OAF	0.0423886	4.13504
ENSG00000174574	AKIRIN1	0.0424122	-1.60864
ENSG00000230626	RP11-286H14.4	0.0424296	-1.6606
ENSG00000136141	LRCH1	0.0424666	-1.79001
ENSG00000272017	RP1-199J3.7	0.0427305	2.75773
ENSG00000082213	C5orf22	0.0429538	-1.69672
ENSG00000143401	ANP32E	0.0432133	1.98615
ENSG00000279329	CTD-2553L13.9	0.043232	3.65871
ENSG00000066455	GOLGA5	0.0432929	-2.26418
ENSG00000146085	MUT	0.04357	-1.70797
ENSG00000107175	CREB3	0.0437134	-1.76258
ENSG00000083535	PIBF1	0.0437796	1.70632
ENSG00000164506	STXBP5	0.0438602	-1.53328
ENSG00000254281	KB-1507C5.4	0.0439298	2.57808
ENSG00000176142	TMEM39A	0.0441251	-1.85225
ENSG00000131459	GFPT2	0.0442743	-1.90303
ENSG00000262831	RP11-498C9.2	0.044385	-2.87849
ENSG00000171246	NPTX1	0.0444254	-1.89333
ENSG00000237154	MCFD2P1	0.0444745	2.24325
ENSG00000269194	AC006942.4	0.0444823	3.22459
ENSG00000259185	RP11-56B16.4	0.0445436	-1.62053
ENSG00000169567	HINT1	0.044602	1.69412
ENSG00000112599	GUCA1B	0.0446646	-2.47176
ENSG00000147488	ST18	0.0447245	-2.70772
ENSG00000198429	ZNF69	0.0449082	-2.03071
ENSG00000234369	TATDN1P1	0.0449305	-1.9904
ENSG00000279630	AC190387.1	0.0449435	-7.36576
ENSG00000210164	MT-TG	0.0449559	-3.10692
ENSG00000273802	HIST1H2BG	0.0450892	20.1751
ENSG00000162300	ZFPL1	0.0451678	-2.1962
ENSG00000120833	SOCS2	0.0452582	-1.75329
ENSG00000102471	NDFIP2	0.0453487	-2.06844
ENSG00000160298	C21orf58	0.045401	1.92032
ENSG00000171303	KCNK3	0.0455989	-2.98548
ENSG00000122548	KIAA0087	0.0456195	-5.99096
ENSG00000118816	CCNI	0.0456589	-1.73676
ENSG00000146233	CYP39A1	0.0462202	8.01332
ENSG00000256100	AP000721.4	0.0463044	1.87278
ENSG00000156970	BUB1B	0.0464571	2.57567
ENSG00000263388	CTC-297N7.10	0.0464795	-1.97587
ENSG00000174695	TMEM167A	0.0468394	-1.54723
ENSG00000108433	GOSR2	0.0469184	-1.78158
ENSG00000103356	EARS2	0.0469856	-1.53828
ENSG00000127526	SLC35E1	0.0470009	-1.8675
ENSG00000110851	PRDM4	0.0470464	1.71837
ENSG00000100219	XBP1	0.0470651	-1.93052
ENSG00000279161	CTB-12A17.2	0.0470708	-4.38171
ENSG00000268309	CTD-3222D19.11	0.0471668	-2.8201
ENSG00000108021	FAM208B	0.0472329	-1.79971
ENSG00000144026	ZNF514	0.0473318	1.68265
ENSG00000259485	CTD-2147F2.1	0.0473347	9.33177
ENSG00000134363	FST	0.0473734	-18.5384
ENSG00000130956	HABP4	0.0473773	-1.91007
ENSG00000255326	CTD-2530H12.4	0.0473945	-2.88289
ENSG00000198814	GK	0.0474004	1.7418
ENSG00000177614	PGBD5	0.0474732	-1.68324
ENSG00000132359	RAP1GAP2	0.0476755	-2.54062
ENSG00000258739	ENO1P2	0.047693	-6.33397
ENSG00000277311	Six3os1_2	0.0476973	167.666
ENSG00000222009	BTBD19	0.0477023	1.51099
ENSG00000073605	GSDMB	0.0479509	-1.53272
ENSG00000177679	SRRM3	0.0479607	-2.17416
ENSG00000128039	SRD5A3	0.0480769	-1.54986
ENSG00000140650	PMM2	0.0480892	-3.19021
ENSG00000159199	ATP5G1	0.0481187	-1.62876
ENSG00000253676	TAGLN2P1	0.0482158	4.26092
ENSG00000164076	CAMKV	0.0482335	-3.24302
ENSG00000184357	HIST1H1B	0.0483237	9.92107
ENSG00000102890	ELMO3	0.0483875	-2.66589
ENSG00000149571	KIRREL3	0.0484782	1.85812
ENSG00000114648	KLHL18	0.0489781	-1.97677
ENSG00000122786	CALD1	0.0490028	-2.29509
ENSG00000166450	PRTG	0.0490563	3.03392
ENSG00000183454	GRIN2A	0.0490788	-4.76175
ENSG00000237310	GS1-124K5.4	0.049093	1.59526
ENSG00000108960	MMD	0.0492272	-1.51982
ENSG00000231728	LL0XNC01-116E7.2	0.0494493	2.83706
ENSG00000120533	ENY2	0.0495193	1.54705
ENSG00000105894	PTN	0.0496688	-3.28886
ENSG00000260060	RP11-388M20.1	0.0498524	-6.28382

## Sheet: APOE4XAD
GeneID		Associated Gene Name	p-value(Normal_AD * APOE GT)	max abs FC(fold of change)
ENSG00000256453		DND1	5.59685e-07	2.37323
ENSG00000160113		NR2F6	1.91711e-05	2.38921
ENSG00000075399		VPS9D1	7.96574e-05	2.11694
ENSG00000275231		RMST_4	0.000164152	11.4811
ENSG00000112769		LAMA4	0.000298723	21.9495
ENSG00000179979		CRIPAK	0.000355429	2.06308
ENSG00000061337		LZTS1	0.000395044	5.72454
ENSG00000185008		ROBO2	0.000494314	6.65122
ENSG00000137496		IL18BP	0.000509018	2.21148
ENSG00000174483		BBS1	0.000602389	2.33703
ENSG00000268525		CTB-59C6.3	0.000616115	2.59356
ENSG00000135472		FAIM2	0.000620517	7.3817
ENSG00000119650		IFT43	0.000709136	2.61054
ENSG00000235703		LINC00894	0.000895666	7.27269
ENSG00000203896		LIME1	0.000934737	2.20913
ENSG00000108799		EZH1	0.00101536	2.03405
ENSG00000273570		RMST_5	0.0011128	4.07701
ENSG00000157796		WDR19	0.0012535	2.87909
ENSG00000279744		RP13-20L14.10	0.00130269	2.12564
ENSG00000184465		WDR27	0.00147744	2.38832
ENSG00000232640		RP1-266L20.2	0.00156512	2.66488
ENSG00000268049		CTD-2619J13.9	0.00157842	2.53006
ENSG00000248550		OTX2-AS1	0.00168311	72.4638
ENSG00000107438		PDLIM1	0.00171876	40.3117
ENSG00000273321		RP11-621L6.3	0.00173219	9.56867
ENSG00000136807		CDK9	0.00174493	2.31869
ENSG00000005469		CROT	0.0018518	3.14218
ENSG00000149571		KIRREL3	0.00189402	4.52299
ENSG00000259330		INAFM2	0.00189556	2.08683
ENSG00000124212		PTGIS	0.0018994	2.38533
ENSG00000185324		CDK10	0.00196664	3.68503
ENSG00000105939		ZC3HAV1	0.00202894	6.30243
ENSG00000167371		PRRT2	0.00204688	3.13255
ENSG00000135502		SLC26A10	0.00204917	3.13814
ENSG00000111145		ELK3	0.00210173	5.97215
ENSG00000250397		RP11-1391J7.1	0.00225652	4.63983
ENSG00000103429		BFAR	0.00245234	2.01815
ENSG00000197296		FITM2	0.00246046	2.93238
ENSG00000130940		CASZ1	0.00249217	3.96296
ENSG00000205041		CTC-425O23.2	0.00257088	6.0113
ENSG00000101255		TRIB3	0.002616	4.0692
ENSG00000261240		RP11-304L19.4	0.00262438	2.08405
ENSG00000178188		SH2B1	0.0026693	2.25698
ENSG00000145632		PLK2	0.00271288	3.67609
ENSG00000018408		WWTR1	0.00312436	2.79512
ENSG00000258199		RP11-977G19.5	0.00317475	2.67723
ENSG00000240038		AMY2B	0.00320365	4.53785
ENSG00000177105		RHOG	0.00323958	2.96348
ENSG00000174177		CTU2	0.00328429	2.71641
ENSG00000204950		LRRC10B	0.00342187	10.0964
ENSG00000142046		TMEM91	0.0034728	2.09963
ENSG00000075826		SEC31B	0.00356907	11.3049
ENSG00000272752		STAG3L5P-PVRIG2P-PILRB	0.0035748	4.26524
ENSG00000278802		RMST_8	0.00360742	8.26352
ENSG00000142408		CACNG8	0.00368243	3.20904
ENSG00000226415		TPI1P1	0.00370989	2.12082
ENSG00000176868		RP11-334J6.7	0.00372942	2.21932
ENSG00000115457		IGFBP2	0.0037325	2.57646
ENSG00000261643		RP11-529E10.6	0.00381402	2.72908
ENSG00000250786		SNHG18	0.00381916	29.4803
ENSG00000170004		CHD3	0.0039012	2.32539
ENSG00000125354		SEPT6	0.00402416	3.70617
ENSG00000171246		NPTX1	0.00418993	2.15184
ENSG00000206418		RAB12	0.00421979	2.08253
ENSG00000249835		VCAN-AS1	0.00427284	2.89156
ENSG00000175832		ETV4	0.00432196	2.23146
ENSG00000235194		PPP1R3E	0.00441079	3.44099
ENSG00000125753		VASP	0.00444432	2.69706
ENSG00000124216		SNAI1	0.0044607	12.8788
ENSG00000079974		RABL2B	0.00448462	3.4014
ENSG00000170153		RNF150	0.00451835	2.64571
ENSG00000173209		AHSA2	0.00452511	2.6479
ENSG00000176014		TUBB6	0.00453265	2.2323
ENSG00000133027		PEMT	0.00470293	2.14724
ENSG00000183891		TTC32	0.00482863	2.28506
ENSG00000143061		IGSF3	0.00483558	2.13573
ENSG00000185614		FAM212A	0.00484443	8.94754
ENSG00000148908		RGS10	0.00487069	79.7587
ENSG00000143858		SYT2	0.004932	17.1278
ENSG00000250571		GLI4	0.00502085	2.8262
ENSG00000108352		RAPGEFL1	0.00505658	3.53598
ENSG00000261093		CTD-3126B10.1	0.00518635	2.24948
ENSG00000111664		GNB3	0.00519743	6.27488
ENSG00000215440		NPEPL1	0.00520242	2.77963
ENSG00000167178		ISLR2	0.00542412	3.81532
ENSG00000213578		CPLX3	0.0055959	5.27978
ENSG00000104852		SNRNP70	0.00563532	2.0786
ENSG00000213366		GSTM2	0.00565934	2.74475
ENSG00000166833		NAV2	0.00573976	4.27428
ENSG00000110888		CAPRIN2	0.00579542	2.43232
ENSG00000187498		COL4A1	0.00589139	4.23641
ENSG00000115935		WIPF1	0.00593449	3.06499
ENSG00000135929		CYP27A1	0.00602231	10.9744
ENSG00000083838		ZNF446	0.00603004	2.17293
ENSG00000279457		FO538757.2	0.0061232	2.92627
ENSG00000213650		RP11-760D2.7	0.00612337	2.90785
ENSG00000176155		CCDC57	0.00621016	4.10874
ENSG00000078596		ITM2A	0.00625164	20.4647
ENSG00000177519		RPRM	0.00631748	2.77643
ENSG00000267698		AC002116.7	0.00639331	2.44353
ENSG00000135074		ADAM19	0.00639431	4.17917
ENSG00000169062		UPF3A	0.00646292	2.38576
ENSG00000076864		RAP1GAP	0.0064907	2.22787
ENSG00000272661		RP4-548D19.3	0.00650663	5.75984
ENSG00000109046		WSB1	0.00657588	2.58704
ENSG00000279119		AC006449.2	0.00661971	3.07015
ENSG00000102172		SMS	0.00672393	4.15579
ENSG00000168374		ARF4	0.00672979	3.29348
ENSG00000198727		MT-CYB	0.00673428	2.10268
ENSG00000117298		ECE1	0.00681301	5.93918
ENSG00000174628		IQCK	0.00682308	3.1863
ENSG00000258334		RP11-161H23.9	0.0068857	144.959
ENSG00000102904		TSNAXIP1	0.00697499	5.55608
ENSG00000275454		CTD-2026K11.4	0.00702388	3.77248
ENSG00000124302		CHST8	0.00702956	7.00711
ENSG00000261349		RP3-465N24.5	0.00728838	9.95087
ENSG00000215252		GOLGA8B	0.00734605	2.75533
ENSG00000184144		CNTN2	0.00739781	31.0944
ENSG00000275224		MIR6501	0.00753714	3.73104
ENSG00000107562		CXCL12	0.00754056	10.9436
ENSG00000105221		AKT2	0.0077048	2.69795
ENSG00000188599		NPIPP1	0.00785073	5.90132
ENSG00000230910		RP3-525N10.2	0.00792392	2.26742
ENSG00000234546		RP3-510D11.2	0.00792499	3.43116
ENSG00000203760		CENPW	0.00797349	3.22583
ENSG00000226696		LENG8-AS1	0.00802642	2.61679
ENSG00000273000		KB-1572G7.2	0.00818566	3.05205
ENSG00000039650		PNKP	0.00822494	2.10754
ENSG00000092094		OSGEP	0.00825948	2.29562
ENSG00000050767		COL23A1	0.00844643	34.8389
ENSG00000117477		CCDC181	0.00848745	3.15993
ENSG00000132109		TRIM21	0.00853063	2.55663
ENSG00000164953		TMEM67	0.00854934	2.47022
ENSG00000256043		CTSO	0.00879747	114.438
ENSG00000183908		LRRC55	0.00902087	3.74609
ENSG00000269968		RP5-940J5.9	0.00919643	3.33517
ENSG00000255959		RP11-804A23.2	0.00920659	5.94294
ENSG00000154864		PIEZO2	0.00937083	21.5877
ENSG00000135454		B4GALNT1	0.0093732	2.57042
ENSG00000242294		STAG3L5P	0.0095572	4.49948
ENSG00000177666		PNPLA2	0.00958155	2.22493
ENSG00000114450		GNB4	0.00963425	3.23436
ENSG00000271853		RP1-178F15.5	0.0096809	2.00564
ENSG00000241769		LINC00893	0.00969685	13.3534
ENSG00000129675		ARHGEF6	0.00973387	4.92978
ENSG00000185532		PRKG1	0.00984722	4.86994
ENSG00000067955		CBFB	0.00992664	5.57825
ENSG00000183833		MAATS1	0.00996972	5.26857
ENSG00000137411		VARS2	0.00998	2.32607
ENSG00000151640		DPYSL4	0.00998054	2.4161
ENSG00000135272		MDFIC	0.0101775	2.34376
ENSG00000159079		C21orf59	0.0102426	2.50716
ENSG00000176912		TYMSOS	0.0104293	2.50492
ENSG00000120594		PLXDC2	0.0104638	7.77865
ENSG00000245060		LINC00847	0.0104877	19.3398
ENSG00000120162		MOB3B	0.0105221	2.39123
ENSG00000196526		AFAP1	0.0105563	3.51753
ENSG00000218582		GAPDHP63	0.0105825	2.45939
ENSG00000270100		RP11-130L8.1	0.0108247	6.26047
ENSG00000270035		RP11-338N10.2	0.0109313	9.88133
ENSG00000273403		RP11-329B9.3	0.0109977	6.42497
ENSG00000158710		TAGLN2	0.0110622	3.25366
ENSG00000273151		RP11-449P15.2	0.0110798	2.21509
ENSG00000135406		PRPH	0.0110916	169.538
ENSG00000113643		RARS	0.0111271	2.41329
ENSG00000124067		SLC12A4	0.0111905	4.14254
ENSG00000258504		RP11-638I2.6	0.0112289	2.06697
ENSG00000124406		ATP8A1	0.0112321	2.11769
ENSG00000138002		IFT172	0.011273	2.74737
ENSG00000269378		ITGB1P1	0.0113318	2.38281
ENSG00000171813		PWWP2B	0.0113884	2.08232
ENSG00000185513		L3MBTL1	0.0114421	2.67919
ENSG00000095637		SORBS1	0.0115158	2.6517
ENSG00000262903		RP11-235E17.6	0.0115573	14.6282
ENSG00000059588		TARBP1	0.0116006	3.04513
ENSG00000224243		LINC00403	0.0116899	5.94817
ENSG00000216285		RP11-490H24.5	0.01169	4.51894
ENSG00000135862		LAMC1	0.0117742	2.15076
ENSG00000154914		USP43	0.0117979	9.63654
ENSG00000128159		TUBGCP6	0.0118891	2.65314
ENSG00000168243		GNG4	0.011948	2.96328
ENSG00000108773		KAT2A	0.0120137	2.15583
ENSG00000185615		PDIA2	0.0120661	2.56022
ENSG00000197747		S100A10	0.0120897	761.481
ENSG00000106012		IQCE	0.0121024	3.26919
ENSG00000271380		RP11-307C12.12	0.012134	3.14153
ENSG00000165424		ZCCHC24	0.0121678	5.60379
ENSG00000182685		BRICD5	0.0122207	2.69338
ENSG00000105671		DDX49	0.0123129	2.31361
ENSG00000257621		FLJ31306	0.0123258	2.06725
ENSG00000208839		SNORA35	0.0123872	199.53
ENSG00000214021		TTLL3	0.0123959	2.79961
ENSG00000272434		RP13-131K19.6	0.0124056	2.51126
ENSG00000055208		TAB2	0.0126355	2.07491
ENSG00000268521		VN1R83P	0.0127082	2.61322
ENSG00000255433		AP000479.1	0.0127758	192.517
ENSG00000275327		RP11-234G16.4	0.0127759	6.44179
ENSG00000243708		PLA2G4B	0.0129172	4.27585
ENSG00000100243		CYB5R3	0.0130595	2.0317
ENSG00000163875		MEAF6	0.0131051	2.35243
ENSG00000184160		ADRA2C	0.0132364	2.31629
ENSG00000144026		ZNF514	0.013493	3.24101
ENSG00000213089		PDCL3P5	0.0135387	7.01626
ENSG00000256349		CTD-3074O7.11	0.0135885	2.12101
ENSG00000255343		RP11-299M14.2	0.013628	5.90097
ENSG00000268006		PTOV1-AS1	0.0136636	2.41414
ENSG00000167615		LENG8	0.0137065	3.0519
ENSG00000198168		SVIP	0.0137241	3.42042
ENSG00000238278		ALG1L6P	0.0137404	2.76923
ENSG00000234793		AC114730.7	0.0137881	4.99173
ENSG00000157227		MMP14	0.0138062	12.6202
ENSG00000178498		DTX3	0.0138365	2.51606
ENSG00000262246		CORO7	0.013865	3.67279
ENSG00000161996		WDR90	0.013896	4.49411
ENSG00000067082		KLF6	0.0139213	2.08212
ENSG00000038427		VCAN	0.0141706	2.72409
ENSG00000259468		RP11-1084A12.2	0.014292	5.89194
ENSG00000170542		SERPINB9	0.014369	92.8732
ENSG00000006459		KDM7A	0.0143949	2.28962
ENSG00000129757		CDKN1C	0.0144074	3.81344
ENSG00000099326		MZF1	0.014413	5.5359
ENSG00000141522		ARHGDIA	0.0144582	3.35087
ENSG00000277967		ZNFX1-AS1_3	0.0144854	2.35846
ENSG00000207765		AL132780.1	0.0145011	3.70382
ENSG00000265287		RP11-192H23.6	0.0145306	2.33078
ENSG00000183248		FLJ22184	0.0147423	2.05843
ENSG00000164039		BDH2	0.0149763	3.17402
ENSG00000114805		PLCH1	0.0151402	2.89785
ENSG00000257698		RP11-620J15.3	0.01521	4.34118
ENSG00000146858		ZC3HAV1L	0.0152404	109.351
ENSG00000267149		CTC-550B14.6	0.0154754	2.03366
ENSG00000198920		KIAA0753	0.0154849	2.66819
ENSG00000171303		KCNK3	0.0156112	10.457
ENSG00000121716		PILRB	0.0157499	3.44186
ENSG00000148803		FUOM	0.0158764	2.99171
ENSG00000279382		RP11-449J21.3	0.0159513	5.54035
ENSG00000121297		TSHZ3	0.0161273	2.80705
ENSG00000224078		SNHG14	0.0161533	3.66661
ENSG00000238917		SNORD10	0.0162143	4.15418
ENSG00000171189		GRIK1	0.0163643	3.61503
ENSG00000168264		IRF2BP2	0.0165732	2.0723
ENSG00000238258		RP11-342D11.2	0.0166096	25.1384
ENSG00000226143		RP1-138B7.5	0.0167336	4.04134
ENSG00000100504		PYGL	0.0167651	5.38034
ENSG00000143171		RXRG	0.0167803	4.9105
ENSG00000188013		MEIS3P2	0.0168227	8.83818
ENSG00000198198		SZT2	0.0168802	2.10642
ENSG00000082014		SMARCD3	0.0168865	3.43413
ENSG00000253676		TAGLN2P1	0.0170003	4.26092
ENSG00000110721		CHKA	0.0170034	2.9447
ENSG00000128591		FLNC	0.0170203	16.5276
ENSG00000151693		ASAP2	0.0172368	2.7043
ENSG00000269737		RP11-345P4.7	0.0172427	3.01766
ENSG00000161860		SYCE2	0.0173478	3.56722
ENSG00000133519		ZDHHC8P1	0.0174008	2.56481
ENSG00000187091		PLCD1	0.0174555	5.63406
ENSG00000260851		RP11-403P17.5	0.0175444	5.80614
ENSG00000160233		LRRC3	0.0175939	2.05292
ENSG00000134013		LOXL2	0.0176146	6.58522
ENSG00000267707		RP11-95O2.5	0.0176409	2.71723
ENSG00000118257		NRP2	0.0176485	4.15047
ENSG00000105948		TTC26	0.0176725	2.52598
ENSG00000095380		NANS	0.0178091	3.53823
ENSG00000167524		SGK494	0.0178482	2.2259
ENSG00000104368		PLAT	0.0178617	9.4708
ENSG00000187837		HIST1H1C	0.0182346	2.90657
ENSG00000255326		CTD-2530H12.4	0.018242	2.88289
ENSG00000276564		CTA-276F8.1	0.0182835	2.77269
ENSG00000169992		NLGN2	0.0183593	2.65781
ENSG00000099834		CDHR5	0.0183645	2.6317
ENSG00000149328		GLB1L2	0.0184868	4.39874
ENSG00000012822		CALCOCO1	0.018741	2.44834
ENSG00000112599		GUCA1B	0.0187771	2.47176
ENSG00000128283		CDC42EP1	0.0188905	26.2114
ENSG00000231113		RP3-475N16.1	0.0192693	2.1527
ENSG00000279192		PWAR5	0.0192965	2.08879
ENSG00000039068		CDH1	0.0193067	115.524
ENSG00000064300		NGFR	0.019324	113.543
ENSG00000162994		CLHC1	0.0193494	3.06231
ENSG00000278677		HIST1H2AM	0.0194729	14.2144
ENSG00000160781		PAQR6	0.0194731	5.11902
ENSG00000064655		EYA2	0.0194812	3.30345
ENSG00000169756		LIMS1	0.0195386	2.03533
ENSG00000234771		SLC25A25-AS1	0.0195773	3.18109
ENSG00000116285		ERRFI1	0.0195782	2.63274
ENSG00000269867		CTD-2583A14.8	0.0197652	2.02802
ENSG00000078114		NEBL	0.0198209	2.30773
ENSG00000197283		SYNGAP1	0.0199028	3.63156
ENSG00000175279		APITD1	0.01991	2.4773
ENSG00000160226		C21orf2	0.0203139	2.51606
ENSG00000261207		LA16c-361A3.3	0.0203173	2.24067
ENSG00000088986		DYNLL1	0.0204161	2.14421
ENSG00000105329		TGFB1	0.0205422	2.27236
ENSG00000166347		CYB5A	0.0208133	5.73495
ENSG00000263873		RP11-334E6.12	0.0210208	4.14831
ENSG00000100429		HDAC10	0.0211697	2.57738
ENSG00000249430		CTD-2231H16.1	0.0212633	3.70348
ENSG00000229124		VIM-AS1	0.0214196	4.00293
ENSG00000091490		SEL1L3	0.0214348	3.1187
ENSG00000131016		AKAP12	0.0214354	5.3124
ENSG00000155363		MOV10	0.0214374	3.3973
ENSG00000184697		CLDN6	0.0216456	7.38016
ENSG00000185507		IRF7	0.0217186	2.56035
ENSG00000198520		C1orf228	0.0218372	10.2146
ENSG00000182796		TMEM198B	0.02184	2.49253
ENSG00000226232		RP11-419C5.2	0.0223508	3.53483
ENSG00000148143		ZNF462	0.0224246	2.08504
ENSG00000275713		HIST1H2BH	0.0226619	11.2737
ENSG00000130714		POMT1	0.0227757	2.11073
ENSG00000183929		DUSP5P1	0.0227858	22.6095
ENSG00000244480		AC005154.7	0.0228155	2.49939
ENSG00000231864		RP11-229P13.23	0.0229639	3.60479
ENSG00000277048		AL353644.10	0.0229653	15.1071
ENSG00000232335		RP11-435D7.3	0.023077	2.92343
ENSG00000250067		YJEFN3	0.0231195	3.42017
ENSG00000173267		SNCG	0.0232041	58.2757
ENSG00000100836		PABPN1	0.023246	3.34492
ENSG00000168970		JMJD7-PLA2G4B	0.0233485	3.68962
ENSG00000171914		TLN2	0.0236099	3.80707
ENSG00000124370		MCEE	0.0236217	2.1109
ENSG00000049130		KITLG	0.0236309	3.3604
ENSG00000197119		SLC25A29	0.0236573	2.48203
ENSG00000240731		RP5-890O3.9	0.0239553	2.48143
ENSG00000280273		AF131216.1	0.0240527	5.86086
ENSG00000271949		RP11-302M6.4	0.0240793	3.0575
ENSG00000163482		STK36	0.0241414	3.51284
ENSG00000185189		NRBP2	0.0241851	5.01023
ENSG00000279159		MIR6818	0.0242457	2.30467
ENSG00000110811		LEPREL2	0.0242666	2.25975
ENSG00000119782		FKBP1B	0.0243002	3.07379
ENSG00000260279		AC137932.5	0.0246113	3.0685
ENSG00000033100		CHPF2	0.0247307	2.07699
ENSG00000138794		CASP6	0.0247452	2.1321
ENSG00000154358		OBSCN	0.0248738	6.35936
ENSG00000261474		RP11-452L6.1	0.0249268	4.08208
ENSG00000263136		PAGR1	0.0249358	3.21439
ENSG00000272796		RP1-74M1.3	0.025023	2.07199
ENSG00000134333		LDHA	0.0250446	29.5692
ENSG00000228078		HLA-U	0.025164	26.021
ENSG00000160051		IQCC	0.0252122	3.49194
ENSG00000260396		AC012065.7	0.0252656	6.91971
ENSG00000164949		GEM	0.025542	3.44354
ENSG00000164307		ERAP1	0.0255798	2.39707
ENSG00000230177		RP5-1112D6.4	0.025592	4.04157
ENSG00000104899		AMH	0.0256193	69.8756
ENSG00000166025		AMOTL1	0.0257624	2.14247
ENSG00000235655		H3F3AP4	0.025838	3.22092
ENSG00000185585		OLFML2A	0.0260845	16.0632
ENSG00000270804		CTD-2583A14.11	0.026092	2.21782
ENSG00000173801		JUP	0.0261969	3.50111
ENSG00000103044		HAS3	0.0263856	2.45054
ENSG00000267199		RP11-861E21.2	0.0264279	2.11559
ENSG00000100379		KCTD17	0.0264822	2.01804
ENSG00000251503		APITD1-CORT	0.0265386	2.69517
ENSG00000198467		TPM2	0.0266854	20.4077
ENSG00000158528		PPP1R9A	0.0267415	2.76674
ENSG00000159423		ALDH4A1	0.0268378	2.68866
ENSG00000115507		OTX1	0.0269382	7.38026
ENSG00000106479		ZNF862	0.0270285	2.65464
ENSG00000187902		SHISA7	0.0271182	3.84518
ENSG00000154096		THY1	0.0272306	4.37518
ENSG00000138623		SEMA7A	0.0273844	5.02683
ENSG00000163001		CFAP36	0.0274574	2.3406
ENSG00000149260		CAPN5	0.0274882	2.98664
ENSG00000148848		ADAM12	0.0275943	243.098
ENSG00000274712		RP11-147L13.15	0.0275961	2.89651
ENSG00000234420		ZNF37BP	0.0277023	2.43851
ENSG00000148344		PTGES	0.0277293	2.48444
ENSG00000221866		PLXNA4	0.0278058	20.5924
ENSG00000185275		CD24P4	0.0278773	7.89092
ENSG00000104936		DMPK	0.0278784	2.34268
ENSG00000172613		RAD9A	0.0281076	2.98039
ENSG00000213398		LCAT	0.0281401	3.4612
ENSG00000153823		PID1	0.0282254	37.2876
ENSG00000213856		VDAC1P2	0.0283309	2.45448
ENSG00000095139		ARCN1	0.0285184	2.05387
ENSG00000100211		CBY1	0.0285939	2.23941
ENSG00000268575		RP1-283E3.8	0.0286258	2.80581
ENSG00000019549		SNAI2	0.0288422	65.0204
ENSG00000205639		MFSD2B	0.0290331	3.51512
ENSG00000234500		GS1-124K5.10	0.0291679	2.28764
ENSG00000119541		VPS4B	0.0293774	2.09962
ENSG00000264843		RP11-856M7.2	0.0295323	20.1925
ENSG00000270149		RP11-544M22.13	0.02955	6.64176
ENSG00000222611		AL355388.1	0.0296397	4.55963
ENSG00000150630		VEGFC	0.0296404	3.3357
ENSG00000138757		G3BP2	0.0296791	2.00534
ENSG00000113739		STC2	0.0300589	5.17382
ENSG00000162572		SCNN1D	0.0303195	5.59292
ENSG00000247679		RP11-1277A3.1	0.0303848	2.01832
ENSG00000235449		RP11-480I12.2	0.0305626	2.05814
ENSG00000260051		LA16c-390E6.4	0.0306313	4.04968
ENSG00000169446		MMGT1	0.0306658	2.10405
ENSG00000108830		RND2	0.0307127	8.9245
ENSG00000163923		RPL39L	0.0307156	4.66167
ENSG00000074855		ANO8	0.0307487	2.14008
ENSG00000242797		GLYCTK-AS1	0.0307742	3.02561
ENSG00000136997		MYC	0.0307916	18.1159
ENSG00000265590		AP000275.65	0.0310973	2.32738
ENSG00000267858		MZF1-AS1	0.0311923	4.79729
ENSG00000248445		SEMA6A-AS1	0.0312474	3.07866
ENSG00000160691		SHC1	0.0315414	2.17145
ENSG00000108641		B9D1	0.0315427	3.42529
ENSG00000238039		AF011889.2	0.0316947	23.0305
ENSG00000146221		TCTE1	0.032043	3.23615
ENSG00000213885		RPL13AP7	0.0322886	2.06139
ENSG00000145824		CXCL14	0.0323098	7.33257
ENSG00000185291		IL3RA	0.0323273	6.11213
ENSG00000273331		TM4SF19-TCTEX1D2	0.0325481	2.61809
ENSG00000266010		GATA6-AS1	0.0326732	332.689
ENSG00000232344		AC087163.2	0.0327543	2.97305
ENSG00000099250		NRP1	0.0329383	26.1104
ENSG00000231991		ANXA2P2	0.0330283	20.8157
ENSG00000035403		VCL	0.0331587	2.6949
ENSG00000144824		PHLDB2	0.0334589	7.82944
ENSG00000100288		CHKB	0.0334877	3.0524
ENSG00000244701		RP5-894A10.2	0.0334888	2.73763
ENSG00000244932		RP11-529F4.1	0.0335843	2.51706
ENSG00000260336		RP11-395B7.7	0.0336449	2.12429
ENSG00000204149		AGAP6	0.0339049	2.06222
ENSG00000115274		INO80B	0.0339438	3.47925
ENSG00000262223		RP11-1055B8.3	0.0339884	5.21938
ENSG00000158769		F11R	0.0341179	6.35771
ENSG00000198856		OSTC	0.0342623	2.6447
ENSG00000107338		SHB	0.0342832	2.50486
ENSG00000108960		MMD	0.0342941	2.11919
ENSG00000145506		NKD2	0.0344312	2.29685
ENSG00000115665		SLC5A7	0.034436	168.03
ENSG00000165606		DRGX	0.0344732	633.631
ENSG00000280178		AP000349.2	0.0345394	3.50048
ENSG00000275971		RMST_6	0.0345425	6.71631
ENSG00000272452		RP11-391M1.4	0.0346863	2.09226
ENSG00000172638		EFEMP2	0.0348613	5.24481
ENSG00000170962		PDGFD	0.0349137	3.51305
ENSG00000254453		NAV2-AS2	0.0349805	4.46628
ENSG00000077348		EXOSC5	0.0350311	2.78189
ENSG00000238105		GOLGA2P5	0.0351569	17.0366
ENSG00000165905		GYLTL1B	0.0352863	61.2628
ENSG00000085514		PILRA	0.0353512	4.55784
ENSG00000135111		TBX3	0.0356341	39.9095
ENSG00000117016		RIMS3	0.0358076	3.32309
ENSG00000235847		LDHAP7	0.0359284	110.579
ENSG00000185928		PAGR1	0.0360031	3.85492
ENSG00000259203		RP11-209K10.2	0.0360033	400.818
ENSG00000221857		CTD-2527I21.4	0.036068	2.19897
ENSG00000142686		C1orf216	0.0360921	5.59086
ENSG00000258727		RP11-66N24.3	0.0361131	3.35958
ENSG00000160838		LRRC71	0.0361196	48.4143
ENSG00000188185		LINC00265	0.0361789	3.58412
ENSG00000187231		SESTD1	0.0362613	2.49844
ENSG00000279344		RP11-44F14.7	0.0362828	2.24001
ENSG00000182718		ANXA2	0.0363819	20.6851
ENSG00000189171		S100A13	0.0364122	2.46734
ENSG00000173281		PPP1R3B	0.036423	6.61114
ENSG00000167900		TK1	0.0364961	3.71458
ENSG00000148219		ASTN2	0.0365076	3.31217
ENSG00000262001		DLGAP1-AS2	0.036539	12.7127
ENSG00000254979		RP11-872D17.8	0.036608	7.10934
ENSG00000248015		AC005329.7	0.0366308	3.82014
ENSG00000146197		SCUBE3	0.0369975	2.92662
ENSG00000162496		DHRS3	0.0370178	6.07186
ENSG00000137486		ARRB1	0.0371074	5.12154
ENSG00000148841		ITPRIP	0.0372149	2.54484
ENSG00000235587		GAPDHP65	0.0372831	2.22994
ENSG00000233101		HOXB-AS3	0.0373702	23.851
ENSG00000122786		CALD1	0.0373904	4.30413
ENSG00000263069		CTD-2047H16.4	0.0374643	5.26724
ENSG00000079150		FKBP7	0.0376057	2.90418
ENSG00000085998		POMGNT1	0.0376149	2.04602
ENSG00000139445		FOXN4	0.0377282	25.6892
ENSG00000158156		XKR8	0.0377796	15.9433
ENSG00000184640		SEPT9	0.0379672	2.59691
ENSG00000276398		RMST_9	0.0379944	4.31968
ENSG00000132716		DCAF8	0.0381317	2.19202
ENSG00000072571		HMMR	0.0382469	2.41966
ENSG00000166450		PRTG	0.0383777	3.03392
ENSG00000270018		RP3-462E2.5	0.0383918	2.61114
ENSG00000181804		SLC9A9	0.0384565	24.2767
ENSG00000086696		HSD17B2	0.038546	39.2653
ENSG00000204815		TTC25	0.0385523	3.63586
ENSG00000225792		AC004540.4	0.0385552	3.23569
ENSG00000273576		RP11-390P24.1	0.0386361	2.13664
ENSG00000139174		PRICKLE1	0.038716	9.18395
ENSG00000003402		CFLAR	0.0388945	15.8532
ENSG00000180190		TDRP	0.0389279	4.99984
ENSG00000254413		CHKB-CPT1B	0.039006	3.57422
ENSG00000257225		RP11-328C8.4	0.0390453	10.1383
ENSG00000108511		HOXB6	0.0393569	50.1754
ENSG00000244627		RP3-449O17.1	0.0394141	3.20813
ENSG00000073712		FERMT2	0.0396522	2.95027
ENSG00000203727		SAMD5	0.0397247	8.0316
ENSG00000160055		TMEM234	0.0397786	3.98331
ENSG00000134463		ECHDC3	0.0398874	23.0746
ENSG00000168298		HIST1H1E	0.0398928	8.0008
ENSG00000255883		RP11-79P5.10	0.0401526	2.39433
ENSG00000106397		PLOD3	0.0403656	2.25346
ENSG00000196295		AC005154.6	0.0404268	2.19726
ENSG00000130023		ERMARD	0.0404915	2.20726
ENSG00000173406		DAB1	0.0405676	2.66572
ENSG00000179277		MEIS3P1	0.0406625	4.85707
ENSG00000151023		ENKUR	0.0407048	3.02777
ENSG00000091986		CCDC80	0.0408211	70.9831
ENSG00000264538		SUZ12P1	0.0409123	2.39522
ENSG00000129682		FGF13	0.0409399	2.61657
ENSG00000101444		AHCY	0.0409416	3.04498
ENSG00000234337		RP11-297L17.6	0.0411496	4.41968
ENSG00000134285		FKBP11	0.0411998	2.24009
ENSG00000118503		TNFAIP3	0.041202	16.6635
ENSG00000188859		FAM78B	0.0413571	12.5416
ENSG00000270172		RP5-1024G6.8	0.0413657	2.07891
ENSG00000164073		MFSD8	0.0415363	2.00364
ENSG00000278224		PRICKLE4	0.0416075	3.04515
ENSG00000101955		SRPX	0.0416577	11.5509
ENSG00000228315		GUSBP11	0.0417617	2.59372
ENSG00000131435		PDLIM4	0.0417694	3.85109
ENSG00000180176		TH	0.0417837	67.2999
ENSG00000166922		SCG5	0.0418136	13.0902
ENSG00000157240		FZD1	0.0418562	4.80943
ENSG00000162526		TSSK3	0.0419928	4.34276
ENSG00000210194		MT-TE	0.0420769	4.72405
ENSG00000169750		RAC3	0.0422168	2.35995
ENSG00000258643		BCL2L2-PABPN1	0.0422254	2.55025
ENSG00000037965		HOXC8	0.0422964	73.2187
ENSG00000241278		ENPP7P4	0.0423103	8.51915
ENSG00000133110		POSTN	0.0423812	4384.04
ENSG00000138795		LEF1	0.0423971	3.67041
ENSG00000216624		GAPDHP72	0.0424044	3.28608
ENSG00000174586		ZNF497	0.0425349	2.58923
ENSG00000268205		CTC-444N24.11	0.0426104	2.37224
ENSG00000007392		LUC7L	0.0427167	2.06884
ENSG00000261656		BEAN1-AS1	0.0427398	11.4116
ENSG00000246334		PRR7-AS1	0.0428205	2.10203
ENSG00000253230		LINC00599	0.0428548	3.37901
ENSG00000090615		GOLGA3	0.0429329	3.83296
ENSG00000266241		MIR5047	0.0430685	2.82778
ENSG00000261888		AC144831.1	0.0431126	8.47537
ENSG00000179915		NRXN1	0.0432242	2.58309
ENSG00000251562		MALAT1	0.0434238	2.28392
ENSG00000111266		DUSP16	0.0436318	2.96696
ENSG00000258947		TUBB3	0.0437105	3.57693
ENSG00000073910		FRY	0.0438863	3.7134
ENSG00000137497		NUMA1	0.0438999	2.10151
ENSG00000065361		ERBB3	0.0439032	102.404
ENSG00000199477		SNORA31	0.0439372	4.76091
ENSG00000177042		TMEM80	0.0440306	5.13375
ENSG00000230626		RP11-286H14.4	0.0440428	2.29995
ENSG00000260260		SNHG19	0.0440534	3.56454
ENSG00000178338		ZNF354B	0.0440635	2.09835
ENSG00000138835		RGS3	0.0440803	3.00607
ENSG00000163617		KIAA1407	0.0441152	4.71637
ENSG00000173214		KIAA1919	0.0441464	3.93593
ENSG00000259172		RP11-299G20.2	0.0441649	2.08893
ENSG00000213846		AC098614.2	0.0441818	3.87299
ENSG00000270441		RP11-694I15.7	0.0441819	2.32303
ENSG00000183010		PYCR1	0.0442654	3.17025
ENSG00000181218		HIST3H2A	0.0443025	2.85447
ENSG00000259404		EFTUD1P1	0.0443141	12.5518
ENSG00000241728		AP001062.8	0.0443999	2.81553
ENSG00000116962		NID1	0.0447564	7.23409
ENSG00000170915		PAQR8	0.0448588	2.23551
ENSG00000279716		AC006128.2	0.0449379	2.62532
ENSG00000276043		UHRF1	0.0449877	2.1358
ENSG00000265678		RP11-1376P16.2	0.0451026	6.38916
ENSG00000265791		CTD-2349P21.10	0.0451092	2.48147
ENSG00000109846		CRYAB	0.0451334	4.58701
ENSG00000257184		HOXA10-HOXA9	0.0452617	33.4437
ENSG00000197714		ZNF460	0.0452759	2.03605
ENSG00000135312		HTR1B	0.0453851	96.2288
ENSG00000198825		INPP5F	0.0454896	5.2304
ENSG00000269978		RP11-338N10.3	0.0456395	6.40776
ENSG00000181061		HIGD1A	0.0457138	2.24871
ENSG00000197093		GAL3ST4	0.0458402	5.40407
ENSG00000266931		RP11-1252D15.1	0.0460935	2.69785
ENSG00000247271		ZBED5-AS1	0.0461501	2.16631
ENSG00000209482		SNORD83A	0.0461662	2.67978
ENSG00000257935		LHX5-AS1	0.0463396	7.00738
ENSG00000213886		UBD	0.0463816	31.1171
ENSG00000050405		LIMA1	0.0464192	2.45467
ENSG00000160410		SHKBP1	0.0465618	2.92669
ENSG00000099282		TSPAN15	0.0465724	3.6265
ENSG00000277611		RP1-138B7.6	0.0465847	2.32311
ENSG00000198225		FKBP1C	0.0465932	3.81195
ENSG00000243302		RP11-274B21.2	0.0467851	2.81503
ENSG00000176593		CTD-2368P22.1	0.0470352	3.20698
ENSG00000150625		GPM6A	0.0470389	5.05531
ENSG00000244879		GABPB1-AS1	0.0470606	2.4962
ENSG00000230311		TOMM20P4	0.0473067	3.82927
ENSG00000168268		NT5DC2	0.0475115	2.65791
ENSG00000122735		DNAI1	0.0475514	10.8319
ENSG00000173811		CCDC13-AS1	0.0476809	41.7481
ENSG00000159176		CSRP1	0.04775	21.0578
ENSG00000272578		AP000347.2	0.0477979	2.21108
ENSG00000115541		HSPE1	0.0478632	2.46634
ENSG00000164050		PLXNB1	0.0478779	3.19648
ENSG00000139631		CSAD	0.048076	4.46532
ENSG00000130429		ARPC1B	0.0482831	4.94185
ENSG00000213626		LBH	0.0483006	4.05675
ENSG00000234742		AC144530.1	0.0483098	2.36268
ENSG00000153531		ADPRHL1	0.0485398	8.6039
ENSG00000272163		GS1-72M22.1	0.0486833	161.872
ENSG00000153944		MSI2	0.0489428	2.57019
ENSG00000088756		ARHGAP28	0.048973	9.81349
ENSG00000149218		ENDOD1	0.0491718	3.92871
ENSG00000016082		ISL1	0.0492195	538.561
ENSG00000254995		STX16-NPEPL1	0.0493313	2.47904
ENSG00000153317		ASAP1	0.0494969	2.22399
ENSG00000101220		C20orf27	0.0495342	3.91833
ENSG00000112659		CUL9	0.049669	2.10811
ENSG00000210049		MT-TF	0.0496696	2.84619
ENSG00000214413		BBIP1	0.0496767	2.05718
ENSG00000183145		RIPPLY3	0.0497436	24.3822
ENSG00000185245		GP1BA	0.0498262	2.43093
ENSG00000141504		SAT2	0.0498288	2.14451
ENSG00000141682		PMAIP1	0.0498428	3.96414
ENSG00000139266		MARCH9	0.0499421	2.25934
ENSG00000219201		RP11-181C21.4	0.0499935	2.14267
