# Supplementary material for: APOE4 exacerbates synapse loss and neurodegeneration in Alzheimer’s disease patient iPSC-derived cerebral organoids
Source: Nat Commun. 2020 Nov 2;11:5540. doi: 10.1038/s41467-020-19264-0 (PMC7608683; doi:10.1038/s41467-020-19264-0)
Supplement: Supplementary file 6 — Source Data [file 41467_2020_19264_MOESM6_ESM.xlsx]

## Sheet: Fig.2B
cleaved Caspase3/tuj1 staining quantification
	Con-E3			Con-E4			AD-E3			AD-E4
	mc0180	0.913864		mc0116	1.09041		mc0019	1.18663		mc0020	1.17476
	mc0017	1.06458		mc0115	0.958516		cw50165	0.949944		cw50104	1.46667
	mc0039	0.98293		mc0018	1.05916		cw50120	1.06383		188-sc18	1.20437
	mc192	0.996099		414-sc8	0.983541		cw50043	1.19381		160-sc1	1.61071
	mc0117	1.0424		384-sc4	1.00751		mc0035	0.981746		cw50129	1.30933

## Sheet: Fig.2C,D,E,F
clCASP3, SYP, PSD95 WB quantification
			CASP3 (WB)	SYP	PSD95
	Con-E3	mc0180	0.833503	0.928108	0.81838
		mc0017	0.963251	1.10772	1.18595
		mc0039	0.914861	0.912999	1.11571
		mc192	1.12055	0.978858	0.878497
		mc0117	1.16783	1.07231	1.00146
	Con-E4	mc0116	1.06909	1.01851	1.08989
		mc0115	1.3827	1.15374	1.4988
		mc0018	1.40573	1.05441	1.21485
		414-sc8	1.2733	0.97105	0.886764
		384-sc4	1.12754	0.906223	1.00023
	AD-E3	mc0019	1.46046	0.834068	0.957838
		cw50165	0.962336	0.861113	0.747949
		cw50120	1.28413	0.709132	0.771095
		cw50043	1.04996	0.742083	0.8095
		mc0035	1.40561	0.834361	0.701581
	AD-E4	mc0020	2.29826	0.731118	0.469208
		cw50104	2.11598	0.651882	0.429838
		188-sc18	2.0997	0.673739	0.721476
		160-sc1	1.82989	0.603659	0.667094
		cw50129	1.76377	0.74771	0.530188
	Uncropped western image

## Sheet: Fig.3A
	Ab40 (pg/mg) Week 12
		Con-E3			Con-E4			AD-E3			AD-E4
		mc0180	438.245		mc0116	609.322		mc0019	690.911		mc0020	1023.26
		mc0017	520.814		mc0115	477.8		cw50165	644.368		cw50104	1081.55
		mc0039	627.525		mc0018	537.959		cw50120	892.333		188-sc18	852.369
		mc192	456.93		414-sc8	494.411		cw50043	905.81		160-sc1	746.009
		mc0117	548.795		384-sc4	503.883		mc0035	839.549		cw50129	718.879

## Sheet: Fig.3B
	Ab42 (pg/mg) Week 12
		Con-E3			Con-E4			AD-E3			AD-E4
		mc0180	96.1274		mc0116	95.7656		mc0019	254.161		mc0020	320.19
		mc0017	89.5785		mc0115	84.7683		cw50165	187.317		cw50104	188.814
		mc0039	94.2353		mc0018	105.744		cw50120	172.252		188-sc18	204.906
		mc192	106.825		414-sc8	91.2224		cw50043	183.795		160-sc1	194.156
		mc0117	91.3141		384-sc4	94.3508		mc0035	206.117		cw50129	175.492

## Sheet: Fig.3C
	Ab42/40 Week 12
		Con-E3			Con-E4			AD-E3			AD-E4
		mc0180	0.219346		mc0116	0.157167		mc0019	0.367864		mc0020	0.312913
		mc0017	0.171997		mc0115	0.177414		cw50165	0.290699		cw50104	0.174577
		mc0039	0.15017		mc0018	0.196565		cw50120	0.193035		188-sc18	0.240396
		mc192	0.233789		414-sc8	0.184507		cw50043	0.202907		160-sc1	0.260259
		mc0117	0.16639		384-sc4	0.187248		mc0035	0.245509		cw50129	0.24412

## Sheet: Fig.3D
	sAPPa (ratio to con-E3)
		Con-E3			Con-E4			AD-E3			AD-E4
		mc0180	1.20689		mc0116	1.04499		mc0019	1.36711		mc0020	0.65064
		mc0017	1.10517		mc0115	0.682408		cw50165	1.15511		cw50104	1.04377
		mc0039	0.724257		mc0018	1.16107		cw50120	0.859272		188-sc18	0.933228
		mc192	1.14198		414-sc8	0.916089		cw50043	1.03155		160-sc1	0.699973
		mc0117	0.8217		384-sc4	1.11067		mc0035	0.982375		cw50129	0.800929

## Sheet: Fig.3E
	sAPPb (ratio to con-E3)
		Con-E3			Con-E4			AD-E3			AD-E4
		mc0180	1.06596		mc0116	0.851155		mc0019	1.00169		mc0020	1.06609
		mc0017	0.823651		mc0115	0.973113		cw50165	0.906029		cw50104	1.05254
		mc0039	1.12848		mc0018	0.673652		cw50120	0.700979		188-sc18	0.862828
		mc192	0.832372		414-sc8	1.19543		cw50043	0.857061		160-sc1	1.01269
		mc0117	1.14954		384-sc4	0.799098		mc0035	0.682776		cw50129	0.729734

## Sheet: Fig.3F
	CTFb(ratio to con-E3)
		Con-E3			Con-E4			AD-E3			AD-E4
		mc0180	1.03494		mc0116	0.837199		mc0019	0.996183		mc0020	0.647827
		mc0017	1.09542		mc0115	1.12287		cw50165	0.997211		cw50104	1.09645
		mc0039	0.695097		mc0018	1.01365		cw50120	1.17924		188-sc18	1.0229
		mc192	0.956254		414-sc8	0.635349		cw50043	1.21917		160-sc1	0.764827
		mc0117	1.21829		384-sc4	0.880799		mc0035	0.806958		cw50129	0.799765

## Sheet: Fig.3G,H
	APP western blot quantification
		Con-E3			Con-E4			AD-E3			AD-E4
		mc0180	0.944444		mc0116	1.0674		mc0019	1.07763		mc0020	0.745029
		mc0017	1.07383		mc0115	0.784064		cw50165	1.17515		cw50104	0.852632
		mc0039	0.761257		mc0018	0.858333		cw50120	0.957018		188-sc18	0.900439
		mc192	1.14415		414-sc8	1.11126		cw50043	1.05599		160-sc1	0.941374
		mc0117	1.07632		384-sc4	0.944591		mc0035	1.12368		cw50129	1.06126
	Uncropped western image

## Sheet: Fig.4B,C,D
	AT8, PHF-1 WB quantification
				AT8	PHF-1
		Con-E3	mc0180	0.637699	1.0936
			mc0017	1.26907	0.855415
			mc0039	0.884893	0.927041
			mc192	1.25897	0.927986
			mc0117	0.949354	1.19596
		Con-E4	mc0116	1.72529	0.928323
			mc0115	2.31323	1.33459
			mc0018	1.23598	0.937591
			414-sc8	2.82089	1.3569
			384-sc4	3.32206	1.51108
		AD-E3	mc0019	2.92456	1.41366
			cw50165	2.3459	1.40388
			cw50120	2.6941	1.41994
			cw50043	3.20607	1.29238
			mc0035	3.13177	1.41294
		AD-E4	mc0020	3.49458	1.43596
			cw50104	4.2021	1.34038
			188-sc18	3.3975	1.15899
			160-sc1	2.85111	1.31374
			cw50129	4.35275	1.40531
	Uncropped western image

[truncated: 51 more sheets: Fig.4E, Fig.4F, Fig.5A, Fig.5B, Fig.5C, Fig.5D, Fig.5E, Fig.5F, Fig.5G, Fig.5H, Fig.6B, Fig.6C, Fig.6D, Fig.6F,G,H,I, Fig.6J,K,L, Fig.7A, Fig.7C, Fig.7D, Fig.7E, Fig.7F …]
